# Supplementary material for: Adherence and sustainability of interventions informing optimal control against the COVID-19 pandemic
Source: Commun Med (Lond). 2021 Dec 6;1:57. doi: 10.1038/s43856-021-00057-5 (PMC9053235; doi:10.1038/s43856-021-00057-5)
Supplement: Supplementary file 3 — Supplementary Data 1 [file 43856_2021_57_MOESM3_ESM.xlsx]

## Sheet: 1a
		Weekly hospital admissions			ref data:
week	data	95% CI lower	median	95% CI upper	https://www.data.gouv.fr/fr/datasets/donnees-hospitalieres-relatives-a-lepidemie-de-covid-19/ (2021)
10	134	181	218	254
11	933	722	876	1039
12	3873	2852	3525	4049
13	8072	7948	9625	11105
14	7417	5919	7087	8161
15	5345	3915	4575	5305
16	3218	2707	3150	3546
17	2155	1915	2156	2427
18	1302	1301	1491	1622
19	941	917	1020	1097
20	669	623	692	743

## Sheet: 1b
		Weekly hospital admissions			ref data:
week	data	95% CI lower	median	95% CI upper	https://www.data.gouv.fr/fr/datasets/donnees-hospitalieres-relatives-a-lepidemie-de-covid-19/ (2021)
41	1421	954	1489	2158
42	1982	1341	2075	3037
43	2634	1826	2827	4079
44	3076	2120	3230	4703
45	2884	2064	3128	4553
46	2272	1371	2170	3077
47	1659	1061	1588	2232
48	1280	903	1319	1807
49	1190	780	1188	1552
50	1191	785	1108	1413
51	1137	776	1049	1332
52	1028	814	1060	1296

## Sheet: 1c
		Weekly hospital admissions			ref data:
week	data	95% CI lower	median	95% CI upper	https://www.data.gouv.fr/fr/datasets/donnees-hospitalieres-relatives-a-lepidemie-de-covid-19/ (2021)
6	1659	1433	1592	1742
7	1854	1615	1841	2017
8	2018	1764	2052	2329
9	2281	1866	2254	2568
10	2403	1949	2502	2904
11	3028	2188	2939	3407
12	3356
13	3488
14	3407
15	3223
16	2877

## Sheet: 1d
week	mobility variation (%)	variation in the number of people at workplaces (%)	ref data variation in the number of people at workplaces (%):
10	-1.35686598063607	0.952381	Google.com. COVID-19 Community Mobility Report. COVID-19 Community Mobility Report https://www.google.com/covid19/mobility?hl=fr (2021).
11	-12.2508444702113	-4.301587	refs data mobility variation (%):
12	-66.3131629844618	-66.873016	Pullano, G., Valdano, E., Scarpa, N., Rubrichi, S. & Colizza, V. Evaluating the effect of demographic factors, socioeconomic factors, and risk aversion on mobility during the COVID-19 epidemic in France under lockdown: a population-based study. Lancet Digit. Health 2, e638–e649 (2020).
13	-69.3639664310645	-75.746032	Valdano, E., Lee, J., Bansal, S., Rubrichi, S. & Colizza, V. Highlighting socio-economic constraints on mobility reductions during COVID-19 restrictions in France can inform effective and equitable pandemic response. J. Travel Med. taab045 (2021) doi:10.1093/jtm/taab045.
14	-68.1544014716219	-75.174603
15	-69.1475489455617	-74.333333
16	-67.1599225148515	-73.84127
17	-64.4150237947918	-69.571429
18	-64.5444404453725	-69.904762
19	-61.0200699806697	-65.793651
20	-42.0588421310032	-50.079365

## Sheet: 1e
week	mobility variation (%)	variation in the number of people at workplaces (%)	ref data variation in the number of people at workplaces (%):
41	-11.0904	-22.6825	Google.com. COVID-19 Community Mobility Report. COVID-19 Community Mobility Report https://www.google.com/covid19/mobility?hl=fr (2021).
42	-14.1314	-22.8889	refs data mobility variation (%):
43	-23.7473	-32.8571	Pullano, G., Valdano, E., Scarpa, N., Rubrichi, S. & Colizza, V. Evaluating the effect of demographic factors, socioeconomic factors, and risk aversion on mobility during the COVID-19 epidemic in France under lockdown: a population-based study. Lancet Digit. Health 2, e638–e649 (2020).
44	-34.5414	-41.619	Valdano, E., Lee, J., Bansal, S., Rubrichi, S. & Colizza, V. Highlighting socio-economic constraints on mobility reductions during COVID-19 restrictions in France can inform effective and equitable pandemic response. J. Travel Med. taab045 (2021) doi:10.1093/jtm/taab045.
45	-42.6322	-40.1429
46	-45.7464	-46.3651
47	-39.5206	-37.7302
48	-34.3481	-33.5238
49	-27.3084	-30.873
50	-25.7417	-30.1905
51	-24.793	-29.2222
52	-43.7439	-52.5397

## Sheet: 1f
week	mobility variation (%)	variation in the number of people at workplaces (%)	ref data variation in the number of people at workplaces (%):
6	-29.0152	-32.3016	Google.com. COVID-19 Community Mobility Report. COVID-19 Community Mobility Report https://www.google.com/covid19/mobility?hl=fr (2021).
7	-32.6097	-38.619	refs data mobility variation (%):
8	-32.1142	-38.9524	Pullano, G., Valdano, E., Scarpa, N., Rubrichi, S. & Colizza, V. Evaluating the effect of demographic factors, socioeconomic factors, and risk aversion on mobility during the COVID-19 epidemic in France under lockdown: a population-based study. Lancet Digit. Health 2, e638–e649 (2020).
9	-23.9952	-27.746	Valdano, E., Lee, J., Bansal, S., Rubrichi, S. & Colizza, V. Highlighting socio-economic constraints on mobility reductions during COVID-19 restrictions in France can inform effective and equitable pandemic response. J. Travel Med. taab045 (2021) doi:10.1093/jtm/taab045.
10	-26.3192	-28.5873
11	-27.0555	-29.254
12	-28.823	-30.2857
13	-29.3823	-30.3651
14	-38.5045	-44.7937
15	-33.805	-38.873
16	-33.3291	-40.4286

## Sheet: 1g
year	week	people avoiding crowded public places (%)	ref people avoiding crowed puplib places (%):
2020	11	44	YouGov.co.uk. COVID-19 Public Monitor. https://yougov.co.uk/covid-19 (2021).
2020	12	82
2020	13	81
2020	15	80
2020	16	81
2020	17	80
2020	18	80
2020	21	73
2020	22	76
2020	23	70
2020	24	65
2020	25	65
2020	26	69
2020	27	67
2020	29	67
2020	30	68
2020	31	72
2020	32	70
2020	33	70
2020	36	67
2020	37	68
2020	39	68
2020	40	64
2020	42	71
2020	43	69
2020	44	71
2020	45	73
2020	47	74
2020	48	70
2020	49	70
2020	50	68
2020	51	72
2021	1	68
2021	3	69
2021	4	65
2021	5	71
2021	6	67
2021	7	62
2021	8	68
2021	10	64
2021	11	65
2021	12	66
2021	13	71
2021	14	66
2021	15	67

## Sheet: 1h
year	week	fear to contract COVID-19	anxiety due to COVID-19 epidemic	ref fear to contract COVID-19 (%):
2020	11	34		YouGov.co.uk. COVID-19 Public Monitor. https://yougov.co.uk/covid-19 (2021).
2020	12	61		ref anxiety due to COVID-19 epidemic (%):
2020	13	68	26.7	Santé Publique France. CoviPrev : une enquête pour suivre l’évolution des comportements et de la santé mentale pendant l’épidémie de COVID-19. https://www.santepubliquefrance.fr/etudes-et-enquetes/coviprev-une-enquete-pour-suivre-l-evolution-des-comportements-et-de-la-sante-mentale-pendant-l-epidemie-de-covid-19 (2020).
2020	14	67	21.5
2020	15	67
2020	16	64	18.1
2020	17	59	18.9
2020	18	63	18.1
2020	19	55	18.4
2020	20	57	17.6
2020	21	56	16.9
2020	22	51	16.5
2020	23	51
2020	24	46	15.9
2020	25	51
2020	26	51	15.1
2020	27	48
2020	28	48	17.0
2020	29	56
2020	30	56	17.6
2020	31	54
2020	32	51
2020	33	54
2020	34	49
2020	35		17.5
2020	36	50
2020	37	52
2020	38	49
2020	39	49	18.0
2020	40	49
2020	42	52
2020	43	53	19.1
2020	44	56
2020	45	54	20.8
2020	47	52
2020	48	49	18.5
2020	49	49
2020	50	48
2020	51	51	20.2
2021	1	47
2021	3	51	19.2
2021	4	49
2021	5	51
2021	6	49
2021	7	46	22.7
2021	8	48
2021	10	46
2021	11	46
2021	12	47
2021	13	48
2021	14	45
2021	15	50

## Sheet: 1i
people avoiding crowded public places (%)	people scared to contract COVID-19 (%)	ref data:
64	49	YouGov.co.uk. COVID-19 Public Monitor. https://yougov.co.uk/covid-19 (2021).
71	52
69	53
71	56
73	54
74	52
70	49
70	49
68	48
72	51
68	47
69	51
65	49
71	51
67	49
62	46
68	48
64	46
65	46
66	47
71	48
66	45
67	50
