# Supplementary material for: Adherence and sustainability of interventions informing optimal control against the COVID-19 pandemic
Source: Commun Med (Lond). 2021 Dec 6;1:57. doi: 10.1038/s43856-021-00057-5 (PMC9053235; doi:10.1038/s43856-021-00057-5)
Supplement: Supplementary file 4 — Supplementary Data 2 [file 43856_2021_57_MOESM4_ESM.xlsx]

## Sheet: 2a
Weekly hospital admissions, 300k doses/day, LD duration: 2 weeks																													ref data:
																													https://www.data.gouv.fr/fr/datasets/donnees-hospitalieres-relatives-a-lepidemie-de-covid-19/ (2021)
			week (year 2021)
Adherence:	LD type:		1	2	3	4	5	6	7	8	9	10	11	12	13	14	15	16	17	18	19	20	21	22	23	24	25	26
	Curfew	95% CI lower	919	1080	1266	1290	1407	1352	1518	1638	1743	1811	2026	2340	2777	3224	3525	3534	3517	3020	2821	2762	2508	2161	1739	1359	956	646
		median	1169	1416	1518	1546	1600	1599	1825	2063	2269	2492	2892	3516	4226	4993	5615	5828	5422	4791	4311	3951	3469	2844	2199	1601	1108	724
		95% CI upper	1336	1578	1657	1707	1760	1759	2047	2345	2601	2929	3520	4289	5308	6374	7316	7677	7072	6173	5551	5034	4259	3435	2615	1851	1256	809
Full	Strict	95% CI lower	838	1067	1174	1250	1371	1369	1563	1695	1804	1903	2174	2452	2042	1136	871	894	884	851	848	848	884	848	778	670	568	433
		median	1179	1422	1524	1542	1598	1592	1815	2048	2241	2496	2915	3502	3004	1634	1280	1394	1375	1326	1340	1422	1438	1375	1249	1066	864	681
		95% CI upper	1365	1608	1703	1706	1768	1749	2032	2307	2558	2871	3448	4245	3729	2110	1682	1896	1950	1887	2042	2172	2248	2161	1988	1747	1372	1091
	Moderate	95% CI lower	857	1066	1210	1272	1384	1341	1493	1617	1675	1775	2009	2276	2362	2343	2728	3111	3025	2667	2541	2387	2251	1945	1634	1271	941	641
		median	1170	1419	1522	1541	1601	1595	1832	2063	2270	2520	2933	3564	3807	3838	4614	5268	5035	4488	4085	3794	3360	2783	2194	1617	1130	742
		95% CI upper	1336	1591	1677	1719	1770	1769	2031	2353	2636	2982	3583	4410	4808	4981	6166	7108	6961	6121	5631	5040	4412	3512	2658	1923	1295	839
Limited-loss	Moderate	95% CI lower	932	1159	1268	1347	1418	1364	1491	1577	1635	1729	1902	2237	2375	2283	2682	3114	2951	2678	2596	2439	2306	2009	1658	1302	952	662
		median	1186	1422	1529	1549	1603	1597	1810	2054	2244	2474	2866	3443	3659	3695	4444	5053	4824	4316	3976	3666	3280	2750	2155	1597	1123	740
		95% CI upper	1343	1585	1692	1697	1779	1755	2048	2333	2600	2913	3471	4272	4662	4780	5825	6736	6438	5784	5230	4785	4128	3379	2589	1847	1283	825
Continuous-loss	Strict	95% CI lower	897	1114	1218	1302	1428	1414	1558	1749	1814	1886	2185	2548	2657	2622	3107	3546	3372	3014	2859	2718	2492	2164	1754	1365	979	667
		median	1182	1412	1528	1554	1608	1604	1834	2070	2261	2517	2906	3540	3780	3816	4564	5238	4979	4435	4063	3793	3331	2800	2181	1605	1121	744
		95% CI upper	1344	1591	1696	1715	1791	1780	2072	2334	2642	2976	3553	4417	4864	5054	6180	7150	6791	6106	5509	4986	4285	3438	2635	1894	1293	833
	Moderate	95% CI lower	885	1111	1255	1317	1384	1381	1494	1628	1703	1769	1999	2353	1998	1051	784	860	825	769	826	819	827	800	691	629	507	411
		median	1161	1392	1511	1539	1606	1597	1830	2071	2268	2521	2957	3552	3050	1698	1304	1414	1425	1358	1400	1459	1466	1423	1291	1107	912	707
		95% CI upper	1340	1578	1667	1705	1771	1802	2027	2340	2626	2996	3559	4442	3836	2144	1699	1889	1928	1898	1958	2072	2107	2019	1880	1594	1302	1006
data			1188	1367	1594	1620	1810	1660	1854	2017	2285	2402	3027	3359	3495	3423	3231	2935

## Sheet: 2b
Weekly hospital admissions, 300k doses/day, LD duration: 4 weeks																													ref data:
																													https://www.data.gouv.fr/fr/datasets/donnees-hospitalieres-relatives-a-lepidemie-de-covid-19/ (2021)
			week (year 2021)
Adherence:	LD type:		1	2	3	4	5	6	7	8	9	10	11	12	13	14	15	16	17	18	19	20	21	22	23	24	25	26
	Curfew	95% CI lower	919	1080	1266	1290	1407	1352	1518	1638	1743	1811	2026	2340	2777	3224	3525	3534	3517	3020	2821	2762	2508	2161	1739	1359	956	646
		median	1169	1416	1518	1546	1600	1599	1825	2063	2269	2492	2892	3516	4226	4993	5615	5828	5422	4791	4311	3951	3469	2844	2199	1601	1108	724
		95% CI upper	1336	1578	1657	1707	1760	1759	2047	2345	2601	2929	3520	4289	5308	6374	7316	7677	7072	6173	5551	5034	4259	3435	2615	1851	1256	809
Full	Strict	95% CI lower	873	1122	1225	1320	1402	1402	1543	1631	1800	1869	2128	2449	2050	1103	578	303	231	219	233	240	257	235	226	198	182	144
		median	1188	1428	1527	1551	1598	1595	1828	2056	2252	2494	2905	3484	2977	1635	879	470	342	351	371	404	422	414	397	357	310	253
		95% CI upper	1356	1598	1683	1698	1803	1786	2019	2340	2540	2886	3434	4308	3745	2112	1180	646	484	522	551	626	669	681	677	614	532	441
	Moderate	95% CI lower	850	1066	1200	1270	1382	1367	1554	1683	1771	1872	2114	2436	2597	2526	2615	2322	2205	2162	2140	2046	1979	1764	1482	1188	874	618
		median	1165	1408	1518	1541	1597	1593	1818	2073	2267	2532	2955	3560	3785	3849	4054	3743	3508	3342	3182	3055	2807	2411	1961	1503	1085	746
		95% CI upper	1358	1586	1688	1708	1776	1780	2020	2325	2605	2926	3478	4310	4687	4898	5240	4968	4717	4573	4390	4140	3792	3188	2570	1890	1373	902
Limited-loss	Moderate	95% CI lower	895	1116	1272	1306	1396	1384	1527	1664	1769	1862	2147	2486	2618	2574	2955	2989	2938	2794	2717	2539	2376	2058	1671	1312	957	655
		median	1178	1412	1525	1538	1601	1604	1834	2061	2254	2504	2943	3529	3738	3785	4242	4300	4241	4036	3793	3544	3157	2662	2110	1581	1108	742
		95% CI upper	1349	1568	1693	1706	1765	1772	2059	2373	2623	2980	3543	4410	4790	5038	5743	5869	5773	5506	5062	4746	4155	3369	2543	1841	1278	844
Continuous-loss	Strict	95% CI lower	860	1072	1213	1295	1406	1381	1569	1759	1843	1971	2236	2612	2702	2709	2930	3001	2955	2803	2687	2589	2374	2055	1679	1309	957	650
		median	1142	1386	1507	1527	1596	1588	1837	2078	2286	2546	2999	3635	3909	3915	4421	4518	4410	4189	3930	3652	3248	2738	2157	1596	1126	750
		95% CI upper	1341	1582	1700	1713	1787	1772	2064	2372	2618	2994	3581	4482	4876	5101	5758	6015	5915	5562	5195	4776	4152	3424	2617	1880	1296	858
	Moderate	95% CI lower	889	1105	1254	1314	1362	1394	1570	1683	1767	1891	2191	2539	2098	1108	617	348	262	259	277	273	297	310	281	247	206	175
		median	1171	1412	1522	1550	1608	1599	1848	2068	2292	2545	2977	3570	3038	1657	928	551	429	436	465	495	512	511	493	449	380	313
		95% CI upper	1353	1596	1689	1700	1780	1775	2052	2319	2587	2949	3503	4345	3796	2144	1205	748	586	636	689	744	791	798	795	738	641	535
data			1188	1367	1594	1620	1810	1660	1854	2017	2285	2402	3027	3359	3495	3423	3231	2935

## Sheet: 2c
Weekly hospital admissions, 300k doses/day, LD duration: 6 weeks																													ref data:
																													https://www.data.gouv.fr/fr/datasets/donnees-hospitalieres-relatives-a-lepidemie-de-covid-19/ (2021)
			week (year 2021)
Adherence:	LD type:		1	2	3	4	5	6	7	8	9	10	11	12	13	14	15	16	17	18	19	20	21	22	23	24	25	26
	Curfew	95% CI lower	919	1080	1266	1290	1407	1352	1518	1638	1743	1811	2026	2340	2777	3224	3525	3534	3517	3020	2821	2762	2508	2161	1739	1359	956	646
		median	1169	1416	1518	1546	1600	1599	1825	2063	2269	2492	2892	3516	4226	4993	5615	5828	5422	4791	4311	3951	3469	2844	2199	1601	1108	724
		95% CI upper	1336	1578	1657	1707	1760	1759	2047	2345	2601	2929	3520	4289	5308	6374	7316	7677	7072	6173	5551	5034	4259	3435	2615	1851	1256	809
Full	Strict	95% CI lower	914	1129	1258	1316	1399	1376	1533	1657	1756	1842	2051	2356	1963	1080	567	286	157	79	57	52	61	51	50	46	41	33
		median	1178	1418	1522	1541	1602	1594	1825	2078	2262	2502	2943	3540	3035	1649	901	486	256	133	94	98	99	99	95	89	77	65
		95% CI upper	1339	1585	1671	1713	1777	1770	2032	2335	2639	2971	3569	4392	3874	2172	1197	661	359	189	147	154	164	167	164	153	135	120
	Moderate	95% CI lower	859	1074	1207	1266	1363	1377	1546	1676	1761	1872	2138	2472	2557	2531	2665	2398	1993	1724	1658	1772	1716	1534	1334	1035	791	565
		median	1176	1414	1522	1535	1590	1579	1813	2056	2224	2501	2905	3516	3746	3765	3977	3679	3029	2582	2546	2626	2444	2173	1801	1397	1030	715
		95% CI upper	1342	1581	1678	1685	1761	1749	2025	2325	2601	2919	3501	4409	4831	4938	5308	5037	4196	3594	3548	3619	3371	2907	2384	1817	1297	893
Limited-loss	Moderate	95% CI lower	866	1115	1220	1264	1388	1371	1562	1648	1754	1877	2103	2440	2593	2520	2826	2892	2561	2497	2617	2703	2505	2168	1789	1378	1017	691
		median	1162	1407	1529	1548	1607	1596	1833	2057	2255	2505	2922	3540	3794	3810	4258	4350	3962	3739	3853	3805	3454	2893	2283	1689	1171	771
		95% CI upper	1350	1573	1672	1673	1765	1760	2047	2355	2630	2940	3503	4330	4723	4881	5584	5789	5321	5040	5061	5021	4437	3599	2783	1998	1337	866
Continuous-loss	Strict	95% CI lower	938	1147	1285	1316	1381	1383	1531	1670	1821	1955	2230	2555	2634	2603	2954	2926	2805	3058	3371	3413	3149	2660	2141	1617	1108	721
		median	1167	1415	1529	1553	1620	1610	1839	2071	2258	2519	2941	3529	3756	3805	4255	4354	4183	4417	4756	4697	4183	3399	2590	1851	1237	793
		95% CI upper	1324	1574	1686	1704	1765	1769	2070	2338	2615	2940	3471	4227	4619	4861	5474	5775	5513	5824	6240	5928	5160	4054	2970	2075	1390	894
	Moderate	95% CI lower	892	1082	1240	1302	1395	1377	1516	1608	1657	1832	2059	2381	2020	1067	581	347	201	119	93	101	96	101	90	81	69	53
		median	1180	1419	1532	1553	1601	1603	1839	2091	2288	2525	2967	3551	3030	1678	939	553	334	204	167	174	180	176	168	158	135	110
		95% CI upper	1361	1580	1709	1730	1780	1778	2044	2322	2578	2923	3510	4275	3744	2080	1181	725	448	287	239	265	270	282	280	245	227	204
data			1188	1367	1594	1620	1810	1660	1854	2017	2285	2402	3027	3359	3495	3423	3231	2935

## Sheet: 2d
Weekly hospital admissions, 300k doses/day, LD duration: 8 weeks																													ref data:
																													https://www.data.gouv.fr/fr/datasets/donnees-hospitalieres-relatives-a-lepidemie-de-covid-19/ (2021)
			week (year 2021)
Adherence:	LD type:		1	2	3	4	5	6	7	8	9	10	11	12	13	14	15	16	17	18	19	20	21	22	23	24	25	26
	Curfew	95% CI lower	919	1080	1266	1290	1407	1352	1518	1638	1743	1811	2026	2340	2777	3224	3525	3534	3517	3020	2821	2762	2508	2161	1739	1359	956	646
		median	1169	1416	1518	1546	1600	1599	1825	2063	2269	2492	2892	3516	4226	4993	5615	5828	5422	4791	4311	3951	3469	2844	2199	1601	1108	724
		95% CI upper	1336	1578	1657	1707	1760	1759	2047	2345	2601	2929	3520	4289	5308	6374	7316	7677	7072	6173	5551	5034	4259	3435	2615	1851	1256	809
Full	Strict	95% CI lower	832	1052	1182	1246	1339	1343	1455	1643	1718	1773	1984	2340	1922	1062	531	286	146	79	38	19	12	11	10	7	8	6
		median	1160	1401	1513	1537	1609	1600	1832	2064	2278	2491	2957	3497	3037	1662	892	486	251	131	70	36	24	24	24	20	18	15
		95% CI upper	1345	1604	1688	1720	1771	1750	2081	2359	2629	3027	3543	4429	3814	2164	1184	663	376	192	105	60	40	43	43	37	31	30
	Moderate	95% CI lower	936	1199	1326	1352	1415	1372	1506	1629	1699	1795	2014	2319	2385	2362	2448	2259	1836	1578	1506	1450	1423	1390	1219	981	751	556
		median	1190	1415	1516	1542	1606	1587	1840	2075	2263	2537	2932	3535	3758	3784	3984	3661	3052	2574	2352	2206	2149	2029	1724	1352	1003	703
		95% CI upper	1350	1587	1687	1711	1797	1776	2056	2341	2616	3010	3520	4331	4691	4935	5106	4856	3944	3333	3090	2869	2746	2497	2120	1631	1193	823
Limited-loss	Moderate	95% CI lower	854	1073	1177	1271	1353	1334	1570	1680	1766	1880	2133	2507	2596	2513	2791	2845	2573	2414	2555	2671	2752	2487	2127	1638	1158	765
		median	1179	1406	1518	1539	1605	1599	1833	2097	2282	2539	2982	3602	3847	3862	4261	4377	4019	3774	3791	3833	3791	3379	2657	1932	1315	848
		95% CI upper	1340	1590	1671	1713	1762	1775	2050	2378	2628	2962	3541	4361	4749	4978	5674	5978	5439	5137	5087	5140	4851	4234	3289	2291	1538	955
Continuous-loss	Strict	95% CI lower	909	1134	1215	1327	1410	1356	1539	1624	1745	1807	2076	2400	2406	2406	2698	2722	2642	2838	3489	4537	5136	4527	3515	2503	1492	827
		median	1163	1404	1515	1536	1602	1594	1820	2071	2286	2553	2984	3592	3829	3889	4318	4453	4278	4529	5398	6790	7074	5765	4146	2713	1657	948
		95% CI upper	1326	1570	1668	1686	1766	1787	2075	2363	2684	2976	3595	4349	4775	4917	5586	5767	5605	5858	6822	8434	8529	6747	4620	2888	1782	1085
	Moderate	95% CI lower	884	1121	1219	1283	1378	1335	1515	1648	1743	1865	2093	2450	1979	1091	586	340	205	123	81	51	40	41	37	29	27	21
		median	1180	1406	1518	1539	1601	1590	1824	2062	2267	2504	2900	3505	3029	1641	917	550	327	204	134	92	76	70	68	61	54	45
		95% CI upper	1340	1580	1705	1721	1801	1782	2068	2377	2613	3015	3590	4407	3834	2146	1215	747	467	287	196	147	122	116	118	102	95	76
data			1188	1367	1594	1620	1810	1660	1854	2017	2285	2402	3027	3359	3495	3423	3231	2935

## Sheet: 2e
Weekly hospital admissions, 500k doses/day, LD duration: 2 weeks																													ref data:
																													https://www.data.gouv.fr/fr/datasets/donnees-hospitalieres-relatives-a-lepidemie-de-covid-19/ (2021)
			week (year 2021)
Adherence:	LD type:		1	2	3	4	5	6	7	8	9	10	11	12	13	14	15	16	17	18	19	20	21	22	23	24	25	26
	Curfew	95% CI lower	869	1073	1212	1281	1380	1391	1550	1700	1782	1912	2143	2505	2940	3367	3672	3849	3487	2979	2510	2196	1719	1238	843	573	393	264
		median	1165	1401	1514	1544	1612	1608	1853	2093	2301	2553	3008	3619	4407	5155	5806	6015	5365	4472	3866	3192	2419	1675	1068	684	455	311
		95% CI upper	1333	1559	1680	1711	1790	1792	2070	2398	2648	2987	3598	4438	5456	6670	7751	8050	7215	5882	5054	4061	3026	2041	1291	830	526	358
Full	Strict	95% CI lower	872	1083	1236	1280	1381	1371	1537	1675	1725	1855	2062	2402	2030	1092	828	877	847	733	700	670	561	455	323	236	186	149
		median	1184	1428	1527	1549	1603	1586	1819	2058	2237	2495	2901	3487	2998	1635	1265	1374	1311	1192	1148	1078	937	741	553	421	328	258
		95% CI upper	1346	1597	1676	1700	1763	1787	2015	2309	2607	2944	3509	4358	3843	2132	1718	1925	1908	1758	1743	1656	1441	1188	910	686	530	408
	Moderate	95% CI lower	870	1110	1241	1308	1390	1391	1501	1649	1764	1857	2096	2420	2571	2457	2927	3302	3094	2664	2404	2037	1636	1207	806	546	369	264
		median	1184	1420	1527	1548	1606	1592	1825	2053	2249	2495	2888	3494	3726	3782	4504	5154	4756	4011	3542	2961	2290	1612	1045	685	462	315
		95% CI upper	1339	1572	1667	1687	1758	1779	2052	2355	2648	2956	3573	4416	4783	5012	6160	7158	6603	5558	4826	3961	2992	2069	1310	820	544	378
Limited-loss	Moderate	95% CI lower	851	1086	1206	1270	1376	1374	1523	1636	1744	1835	2055	2346	2527	2410	2861	3315	3026	2636	2304	2002	1649	1194	809	547	384	269
		median	1176	1409	1519	1535	1593	1601	1821	2063	2283	2546	2975	3608	3854	3859	4650	5322	4907	4150	3639	3043	2340	1623	1047	690	464	316
		95% CI upper	1352	1584	1673	1711	1761	1758	2069	2322	2583	2943	3542	4403	4854	5012	6169	7171	6598	5578	4862	3985	2991	2002	1312	842	555	378
Continuous-loss	Strict	95% CI lower	922	1132	1267	1340	1425	1421	1546	1707	1806	1933	2206	2611	2611	2608	3058	3535	3292	2814	2522	2177	1723	1205	843	559	397	269
		median	1161	1400	1518	1544	1599	1598	1830	2053	2254	2493	2924	3525	3741	3792	4594	5235	4835	4103	3576	3016	2299	1618	1057	690	467	318
		95% CI upper	1341	1588	1656	1685	1754	1753	2036	2389	2657	2961	3582	4432	4759	4880	6018	6990	6375	5331	4621	3863	2904	2004	1264	829	542	367
	Moderate	95% CI lower	885	1122	1272	1317	1411	1344	1523	1648	1749	1863	2072	2410	1988	1055	830	900	834	725	694	685	586	461	341	241	184	151
		median	1176	1428	1517	1536	1595	1593	1825	2049	2262	2513	2929	3525	3026	1656	1276	1401	1345	1202	1187	1093	962	752	556	428	329	263
		95% CI upper	1336	1597	1675	1701	1755	1760	2030	2369	2589	2981	3554	4403	3849	2128	1677	1859	1829	1713	1666	1588	1402	1125	847	637	498	408
data			1188	1367	1594	1620	1810	1660	1854	2017	2285	2402	3027	3359	3495	3423	3231	2935

## Sheet: 2f
Weekly hospital admissions, 500k doses/day, LD duration: 4 weeks																													ref data:
																													https://www.data.gouv.fr/fr/datasets/donnees-hospitalieres-relatives-a-lepidemie-de-covid-19/ (2021)
			week (year 2021)
Adherence:	LD type:		1	2	3	4	5	6	7	8	9	10	11	12	13	14	15	16	17	18	19	20	21	22	23	24	25	26
	Curfew	95% CI lower	869	1073	1212	1281	1380	1391	1550	1700	1782	1912	2143	2505	2940	3367	3672	3849	3487	2979	2510	2196	1719	1238	843	573	393	264
		median	1165	1401	1514	1544	1612	1608	1853	2093	2301	2553	3008	3619	4407	5155	5806	6015	5365	4472	3866	3192	2419	1675	1068	684	455	311
		95% CI upper	1333	1559	1680	1711	1790	1792	2070	2398	2648	2987	3598	4438	5456	6670	7751	8050	7215	5882	5054	4061	3026	2041	1291	830	526	358
Full	Strict	95% CI lower	861	1087	1219	1271	1331	1316	1447	1552	1568	1640	1858	2152	1779	967	512	260	183	176	165	155	132	112	89	66	44	39
		median	1169	1409	1517	1531	1589	1582	1822	2045	2259	2516	2936	3493	2985	1645	888	482	338	328	335	320	286	235	182	141	112	95
		95% CI upper	1352	1578	1697	1702	1781	1790	2046	2319	2598	2946	3510	4375	3874	2168	1219	675	484	497	511	508	477	406	313	253	207	172
	Moderate	95% CI lower	871	1105	1177	1306	1381	1345	1477	1609	1656	1726	1949	2201	2317	2284	2389	2210	1981	1796	1715	1478	1229	910	639	438	335	239
		median	1166	1415	1514	1539	1617	1596	1826	2072	2254	2516	2955	3541	3794	3807	4026	3715	3335	3055	2800	2423	1900	1381	922	626	435	307
		95% CI upper	1340	1579	1680	1702	1745	1764	2058	2338	2638	2980	3538	4394	4798	4881	5391	5055	4516	4115	3774	3228	2571	1834	1193	798	552	375
Limited-loss	Moderate	95% CI lower	861	1074	1172	1268	1357	1327	1463	1636	1700	1798	1974	2312	2354	2319	2593	2684	2446	2274	2092	1765	1431	1052	757	506	351	250
		median	1170	1403	1512	1517	1581	1579	1801	2058	2242	2500	2931	3517	3739	3784	4225	4327	4103	3719	3320	2796	2186	1557	1018	672	451	310
		95% CI upper	1340	1588	1675	1697	1752	1743	2027	2345	2625	2970	3539	4431	4851	5069	5792	5961	5645	5155	4567	3831	2883	2001	1293	846	556	383
Continuous-loss	Strict	95% CI lower	815	1014	1142	1217	1326	1338	1510	1633	1760	1858	2079	2395	2467	2450	2736	2784	2628	2407	2207	1903	1507	1122	759	532	368	264
		median	1180	1413	1523	1538	1594	1583	1822	2038	2236	2497	2947	3548	3793	3826	4246	4367	4118	3732	3326	2814	2187	1543	1016	666	450	312
		95% CI upper	1339	1595	1695	1709	1784	1786	2034	2311	2590	2879	3391	4228	4620	4817	5591	5854	5594	5086	4595	3888	2957	2088	1350	844	579	379
	Moderate	95% CI lower	850	1097	1187	1253	1347	1342	1450	1560	1645	1780	1971	2285	1875	1026	543	306	227	221	216	212	183	148	112	79	69	52
		median	1168	1420	1510	1538	1601	1581	1809	2050	2263	2500	2913	3494	2993	1636	923	536	404	402	400	387	343	285	216	164	134	112
		95% CI upper	1335	1566	1688	1691	1760	1764	2022	2317	2586	2906	3458	4265	3745	2109	1206	735	568	579	598	591	525	467	369	286	238	209
data			1188	1367	1594	1620	1810	1660	1854	2017	2285	2402	3027	3359	3495	3423	3231	2935

## Sheet: 2g
Weekly hospital admissions, 500k doses/day, LD duration: 6 weeks																													ref data:
																													https://www.data.gouv.fr/fr/datasets/donnees-hospitalieres-relatives-a-lepidemie-de-covid-19/ (2021)
			week (year 2021)
Adherence:	LD type:		1	2	3	4	5	6	7	8	9	10	11	12	13	14	15	16	17	18	19	20	21	22	23	24	25	26
	Curfew	95% CI lower	869	1073	1212	1281	1380	1391	1550	1700	1782	1912	2143	2505	2940	3367	3672	3849	3487	2979	2510	2196	1719	1238	843	573	393	264
		median	1165	1401	1514	1544	1612	1608	1853	2093	2301	2553	3008	3619	4407	5155	5806	6015	5365	4472	3866	3192	2419	1675	1068	684	455	311
		95% CI upper	1333	1559	1680	1711	1790	1792	2070	2398	2648	2987	3598	4438	5456	6670	7751	8050	7215	5882	5054	4061	3026	2041	1291	830	526	358
Full	Strict	95% CI lower	895	1126	1271	1330	1420	1375	1551	1621	1775	1851	2126	2480	2110	1083	596	313	159	75	48	45	37	30	22	16	11	11
		median	1155	1405	1507	1543	1604	1592	1825	2071	2259	2512	2943	3489	3003	1653	897	481	245	124	85	80	69	57	42	34	27	22
		95% CI upper	1346	1565	1655	1674	1773	1775	2043	2320	2600	2936	3492	4353	3858	2122	1218	654	347	181	128	120	107	96	77	57	49	45
	Moderate	95% CI lower	918	1132	1271	1324	1391	1364	1486	1605	1651	1831	1974	2305	2352	2336	2400	2188	1751	1458	1405	1288	1074	822	564	393	298	214
		median	1184	1422	1530	1549	1611	1597	1822	2049	2249	2466	2855	3439	3639	3672	3852	3568	2865	2329	2153	1998	1634	1212	825	568	395	286
		95% CI upper	1328	1562	1668	1678	1774	1775	2053	2368	2594	2952	3488	4303	4696	4836	5195	4884	3891	3208	3019	2691	2154	1598	1098	725	508	360
Limited-loss	Moderate	95% CI lower	910	1123	1219	1313	1368	1346	1502	1646	1759	1854	2072	2396	2505	2418	2721	2768	2389	2218	2217	2035	1597	1222	840	561	389	270
		median	1174	1409	1512	1540	1599	1601	1826	2068	2254	2505	2928	3515	3768	3791	4264	4360	3845	3489	3393	3031	2393	1697	1106	720	481	328
		95% CI upper	1351	1592	1687	1700	1763	1759	2050	2350	2605	3020	3541	4412	4797	4946	5625	5869	5229	4754	4584	3962	3090	2163	1380	862	570	387
Continuous-loss	Strict	95% CI lower	808	1031	1174	1252	1361	1385	1572	1746	1833	1934	2198	2561	2669	2660	2872	2933	2780	2810	2978	2690	2164	1543	1026	675	454	303
		median	1173	1418	1518	1547	1617	1595	1828	2065	2281	2525	2944	3561	3803	3864	4305	4391	4109	4147	4263	3778	2892	2008	1283	806	526	346
		95% CI upper	1346	1560	1678	1685	1770	1757	2051	2345	2624	2917	3518	4376	4847	5080	5776	5969	5627	5742	5851	5046	3780	2545	1579	953	603	395
	Moderate	95% CI lower	896	1105	1236	1314	1388	1364	1489	1642	1707	1788	2064	2394	1974	1062	584	349	186	114	83	81	75	56	38	28	21	18
		median	1154	1396	1508	1538	1607	1602	1844	2081	2287	2554	3001	3598	3102	1717	978	557	337	201	151	142	128	102	78	59	48	40
		95% CI upper	1356	1580	1681	1714	1773	1782	2053	2347	2628	2959	3598	4430	3862	2152	1244	748	442	276	221	210	201	158	126	101	83	76
data			1188	1367	1594	1620	1810	1660	1854	2017	2285	2402	3027	3359	3495	3423	3231	2935

## Sheet: 2h
Weekly hospital admissions, 500k doses/day, LD duration: 8 weeks																													ref data:
																													https://www.data.gouv.fr/fr/datasets/donnees-hospitalieres-relatives-a-lepidemie-de-covid-19/ (2021)
			week (year 2021)
Adherence:	LD type:		1	2	3	4	5	6	7	8	9	10	11	12	13	14	15	16	17	18	19	20	21	22	23	24	25	26
	Curfew	95% CI lower	869	1073	1212	1281	1380	1391	1550	1700	1782	1912	2143	2505	2940	3367	3672	3849	3487	2979	2510	2196	1719	1238	843	573	393	264
		median	1165	1401	1514	1544	1612	1608	1853	2093	2301	2553	3008	3619	4407	5155	5806	6015	5365	4472	3866	3192	2419	1675	1068	684	455	311
		95% CI upper	1333	1559	1680	1711	1790	1792	2070	2398	2648	2987	3598	4438	5456	6670	7751	8050	7215	5882	5054	4061	3026	2041	1291	830	526	358
Full	Strict	95% CI lower	897	1102	1234	1312	1393	1401	1566	1674	1799	1910	2110	2486	2058	1090	581	314	153	71	34	16	8	5	3	2	1	1
		median	1164	1408	1519	1538	1599	1591	1821	2062	2252	2522	2950	3561	3059	1670	900	480	252	125	62	30	17	14	10	8	6	5
		95% CI upper	1342	1583	1677	1690	1780	1780	2032	2343	2601	2946	3500	4275	3747	2071	1147	648	333	173	89	46	28	24	18	15	12	10
	Moderate	95% CI lower	876	1074	1237	1314	1373	1358	1490	1635	1722	1858	2055	2385	2515	2436	2509	2333	1871	1527	1352	1176	1004	810	590	419	307	224
		median	1184	1423	1526	1545	1597	1593	1832	2050	2247	2483	2903	3466	3727	3750	3937	3629	2910	2387	2048	1734	1476	1171	819	570	406	293
		95% CI upper	1345	1589	1680	1729	1774	1770	2042	2320	2589	2922	3448	4294	4780	4851	5246	4957	4058	3357	2880	2428	2025	1576	1108	751	506	375
Limited-loss	Moderate	95% CI lower	919	1138	1273	1325	1397	1367	1494	1594	1678	1753	1980	2325	2291	2340	2490	2584	2305	2122	2096	1928	1740	1345	968	686	460	320
		median	1176	1413	1526	1535	1601	1589	1834	2089	2274	2510	2925	3474	3725	3767	4198	4283	3820	3450	3298	3027	2610	1945	1301	851	559	372
		95% CI upper	1350	1593	1686	1692	1792	1777	2052	2349	2591	2914	3466	4330	4680	4899	5608	5760	5195	4640	4432	3901	3313	2412	1563	986	649	420
Continuous-loss	Strict	95% CI lower	875	1076	1229	1281	1395	1357	1474	1610	1681	1773	2016	2328	2419	2383	2591	2673	2452	2557	2978	3506	3351	2574	1714	1095	686	387
		median	1173	1398	1516	1539	1604	1590	1835	2080	2275	2539	2959	3557	3790	3816	4289	4414	4117	4160	4662	5218	4805	3452	2124	1259	756	451
		95% CI upper	1331	1568	1683	1710	1791	1776	2035	2359	2607	2994	3531	4373	4776	5000	5654	5923	5589	5617	6228	6773	6018	4161	2444	1410	824	508
	Moderate	95% CI lower	905	1102	1215	1304	1373	1365	1540	1622	1737	1802	2069	2319	1972	1031	575	316	204	118	65	40	28	21	14	9	7	4
		median	1173	1397	1517	1537	1595	1581	1824	2045	2259	2511	2944	3491	2990	1629	931	547	320	191	117	75	53	40	30	22	17	15
		95% CI upper	1332	1570	1668	1688	1768	1747	2065	2338	2598	2961	3504	4403	3858	2141	1206	745	448	275	169	108	82	66	50	38	33	30
data			1188	1367	1594	1620	1810	1660	1854	2017	2285	2402	3027	3359	3495	3423	3231	2935
