# Supplementary material for: Adherence and sustainability of interventions informing optimal control against the COVID-19 pandemic
Source: Commun Med (Lond). 2021 Dec 6;1:57. doi: 10.1038/s43856-021-00057-5 (PMC9053235; doi:10.1038/s43856-021-00057-5)
Supplement: Supplementary file 5 — Supplementary Data 3 [file 43856_2021_57_MOESM5_ESM.xlsx]

## Sheet: 3a
Weekly hospital admissions, end of LD
Adherence:	Full								Limited-loss						Continuous-loss
LD type:	Strict				Moderate				Strict			Moderate			Strict		Moderate
Duration:	2	4	6	8	2	4	6	8	4	6	8	4	6	8	6	8	6	8
95% CI lower	871	231	57	12	2728	2205	1658	1423	277	79	21	2938	2617	2752	93	40	3371	5136
median	1280	342	94	24	4614	3508	2546	2149	430	142	41	4241	3853	3791	167	76	4756	7074
95% CI upper	1682	484	147	40	6166	4717	3548	2746	577	208	71	5773	5061	4851	239	122	6240	8529
0	904	284	108	29	4000	3301	1785	1806	446	177	60	3297	3740	4966	187	84	4078	7314
1	1306	412	100	21	2728	3603	2880	1950	356	133	47	3278	4123	2978	166	78	5873	8659
2	1461	368	72	16	4349	3607	2491	2276	460	160	28	3654	3629	3556	169	97	4728	6818
3	1610	347	78	20	4794	3711	3149	2048	462	102	49	3815	3262	4179	188	44	4494	7079
4	1644	318	140	26	5384	4349	2255	1924	506	162	45	2381	4052	3223	186	74	3429	7273
5	1114	283	89	24	5595	4422	2936	1687	409	181	40	4534	4158	4459	212	106	3425	7073
6	1574	301	108	33	4733	3288	2851	2121	466	126	59	5018	3647	3432	165	42	4345	7053
7	1483	469	155	19	5356	2306	2849	2639	385	159	73	4105	3383	3241	155	49	5122	5275
8	1270	318	72	21	4156	3512	2911	2166	469	82	47	3956	2641	3994	180	129	4511	7255
9	1352	366	100	9	4901	3413	1897	2322	489	130	33	3303	2779	3100	197	60	4571	6317
10	1161	301	136	18	4455	3972	2213	2194	292	171	44	4674	4337	4113	169	91	5778	7238
11	1176	305	90	19	4836	3525	2974	2068	430	191	56	3680	4837	3548	177	60	4335	7264
12	1135	254	45	26	4864	4162	2391	2030	511	115	41	5158	4599	2988	137	77	5396	6972
13	1498	334	57	16	4510	3676	1945	2047	422	158	43	3781	3183	3488	154	82	4566	6970
14	986	273	90	34	6255	3436	1864	1958	443	90	47	4711	2824	3606	238	73	5153	7196
15	1686	339	88	29	5301	2960	2757	2625	606	104	62	2396	5058	4072	150	69	5736	7022
16	1320	342	125	18	6208	4178	3380	2397	423	164	73	3778	5024	4562	170	69	4860	8156
17	1274	282	87	20	3518	4124	2374	2372	352	180	21	2666	2927	3477	181	65	3129	7335
18	1016	205	95	18	5005	3603	1765	2400	614	72	24	4681	3851	3733	199	63	4832	7281
19	1205	326	129	28	3894	3250	1630	2697	386	148	21	3898	2751	5002	128	58	3817	7785
20	1036	406	67	26	4660	3210	2425	1958	361	153	35	4438	3853	3139	205	86	6281	6840
21	1583	345	104	20	4240	2918	1859	2258	425	192	20	3745	4019	3449	174	57	5803	6339
22	1468	255	120	27	5044	3207	2746	1864	385	109	41	4238	4281	4180	180	49	4416	7740
23	1378	362	122	16	5359	3792	2872	2394	279	187	34	4032	3779	4174	161	73	5131	6658
24	1285	260	60	24	4331	3207	2178	2279	591	196	26	3754	4212	3631	105	87	5877	6577
25	1414	272	82	10	3151	2715	2839	2234	577	132	54	4098	4324	4162	196	83	5716	5953
26	1407	434	88	21	2873	4912	3284	2718	392	92	39	4015	3853	2759	174	111	5204	5866
27	1638	414	76	34	5697	3585	2267	2297	437	131	27	4095	4124	3891	185	48	4736	6556
28	1458	395	94	24	5267	2859	1762	2688	388	148	42	4117	3276	2382	154	78	5330	5956
29	1191	267	128	16	2734	3081	3282	2193	291	186	37	4611	3625	4250	96	85	4502	7437
30	1225	361	86	24	5306	2712	2084	2007	360	137	34	3950	3741	3217	184	116	3851	6613
31	1404	326	76	42	5081	4149	2494	2690	510	153	52	5087	4581	3732	151	62	5038	6084
32	1280	235	113	20	6081	4731	2200	1538	353	109	47	4202	3608	4380	158	55	3124	5602
33	1245	306	90	34	5393	3567	3259	2623	527	106	32	2974	4029	4042	288	66	4443	7560
34	1188	343	95	35	3880	3167	1977	2306	523	141	46	3844	4266	2946	171	98	5299	4989
35	1190	367	79	15	4472	3237	2738	1836	343	143	35	2942	5222	4445	137	76	3951	5183
36	1218	380	58	24	5700	4125	2797	1976	284	163	39	4938	3929	4129	156	54	4812	7149
37	2020	373	69	12	4832	3082	2293	2929	279	85	40	2814	3729	2865	138	94	3880	5621
38	1107	337	135	16	4883	3716	1407	2240	451	162	32	3278	4012	4325	199	77	4422	7792
39	954	382	63	36	4743	3175	3064	2268	552	89	32	3561	3547	4366	147	71	5246	7452
40	1328	389	59	18	4363	3402	1876	1508	404	147	37	4855	3755	3157	214	89	5314	6449
41	1404	321	108	27	4942	2441	1636	1953	478	173	39	3842	4147	3983	145	111	4573	7341
42	1438	284	61	34	4473	3303	3213	1390	487	148	50	4831	3497	3371	185	71	4414	7672
43	1303	316	104	36	5015	3085	3117	1880	339	93	52	4769	5019	4718	169	90	4426	8328
44	1057	308	122	34	2731	3351	2245	1857	427	158	31	4155	2192	3213	173	91	4108	7662
45	1475	453	120	18	4953	3334	2667	2117	549	178	43	4652	4081	4107	101	64	5731	6877
46	1301	459	73	17	5029	3548	2741	1819	449	157	30	3514	3601	3607	139	52	4814	7283
47	1399	360	125	28	5530	4537	2238	2403	368	127	19	3610	4304	4163	140	70	5500	7483
48	1413	533	115	30	3856	3939	3264	1565	321	156	51	5698	2841	4457	180	40	4551	7259
49	1056	396	107	17	4626	3445	2765	2217	529	165	25	4965	4143	2808	107	72	3945	7356
50	1355	280	118	34	5270	4011	2467	2241	396	156	22	5356	3438	4258	201	73	4985	6677
51	843	429	57	16	4805	3726	1994	1897	330	193	29	4369	5482	3299	134	83	5108	5611
52	1149	322	118	28	4932	3219	2441	1843	382	148	40	4616	4835	3623	157	81	4148	7145
53	1239	199	65	13	5164	3846	2910	2007	578	146	42	4677	3873	4567	211	88	4649	7028
54	1074	461	67	19	5170	3597	3124	2017	499	160	49	4976	3303	3927	210	62	5633	5785
55	1567	478	76	21	4960	3773	2206	2574	448	155	48	3492	3979	3663	155	50	5305	6932
56	1143	406	75	22	6178	3704	1747	1751	499	106	41	2396	3888	3320	203	72	5187	6910
57	1356	253	101	39	5741	3842	2573	2117	571	133	52	4191	4327	3471	265	58	4061	7411
58	1397	303	79	32	5819	3858	3159	2031	413	139	37	3981	3693	3876	170	47	5191	7483
59	1446	254	84	23	5327	2801	2709	1726	475	147	45	5498	3416	3353	202	78	5478	6299
60	1485	371	104	27	4353	4318	2306	1613	508	101	39	4113	2907	4320	141	95	5515	7382
61	934	323	66	16	4058	4282	3154	1825	314	75	36	3281	3158	3866	215	78	4960	6561
62	1109	229	64	22	3502	2642	2832	1521	312	118	45	5454	4210	4224	144	44	5174	6605
63	1117	296	57	18	4399	3316	2376	1442	494	145	52	4202	4142	4080	179	73	5595	7939
64	1479	373	65	22	4841	3039	3310	2252	428	98	58	5262	3878	4083	183	82	4028	6633
65	1367	443	121	33	4796	3550	3071	2588	565	123	39	5001	2749	3430	164	89	4452	7897
66	1170	340	118	28	4039	2149	2545	2334	569	148	44	3523	3261	2288	173	51	4192	7345
67	1319	283	93	18	4764	3801	2489	1961	568	169	56	5100	4821	2765	102	126	5505	7500
68	1233	273	82	20	4558	4354	2552	2523	424	125	58	4565	3624	3224	157	60	4462	6188
69	1205	418	134	29	4267	3734	2641	2323	388	184	15	3417	2751	3099	164	64	4575	7797
70	1232	318	53	42	3892	4411	2303	2428	215	142	30	5058	4525	4142	120	76	4462	8224
71	921	427	117	25	4629	3210	2381	2578	415	121	30	3378	1708	4743	130	96	5426	6213
72	1235	375	91	16	3975	3923	2105	2066	447	110	55	5568	3910	3931	194	97	3668	7782
73	1227	182	94	16	3229	2129	1914	1828	370	129	18	4401	3488	4439	178	82	4572	7812
74	1525	356	87	38	3258	3559	2758	2715	395	124	46	4238	3696	5096	135	79	5518	6015
75	1195	308	156	15	4894	3797	2823	2526	277	122	57	4005	4621	3777	176	53	3670	7799
76	1108	404	83	25	3685	4135	2858	2092	386	84	45	4418	4252	3127	163	74	3369	7996
77	1421	352	150	20	4263	4486	2213	2069	332	102	47	3990	3552	4803	86	88	4147	8234
78	1295	256	112	17	4526	2137	2419	1718	404	208	44	4905	4257	2612	84	48	5173	8660
79	1558	340	97	15	5908	3507	2743	1868	397	157	47	3882	3780	3176	161	72	4001	7811
80	1100	390	104	20	6010	3729	2628	2181	209	164	72	3212	4477	4082	206	55	3908	4639
81	1104	350	116	27	4178	3079	1818	2224	565	112	60	3283	2797	2946	153	138	3986	7136
82	1741	364	57	16	3359	3178	2936	1985	393	90	26	3329	4753	3556	185	77	5459	6863
83	1571	397	107	22	4077	3409	2575	2476	518	185	33	2938	3856	4267	124	76	4890	8123
84	1280	319	73	27	4972	4462	2462	2429	528	155	30	4762	3645	3802	125	95	3754	8589
85	1444	334	57	26	3129	4313	2471	1715	404	123	39	3783	2872	3358	151	79	4221	5679
86	1762	241	79	18	3129	3354	1888	1370	407	120	45	5106	3943	3395	123	80	4182	7547
87	1077	348	129	28	4700	4396	2829	2829	294	116	62	3121	3247	3621	179	60	3891	5388
88	923	428	78	23	5242	3419	2612	2160	285	111	51	5082	4200	4201	128	105	5629	7395
89	1584	350	70	28	3760	2970	3017	1964	458	74	55	4498	3875	4086	176	71	4150	6819
90	1160	276	76	21	3836	2888	2698	2385	418	108	45	3999	3111	4838	156	99	4475	6683
91	1302	230	98	29	3707	2921	2198	2338	360	94	65	4319	4131	3231	131	25	5640	7345
92	1298	276	115	17	4314	3406	1873	2525	479	104	25	3236	2891	4500	170	121	3997	5913
93	1392	359	113	20	5131	2967	2385	2272	343	169	51	3825	5062	2858	133	70	4434	5420
94	1150	267	116	33	4445	4200	1997	1885	370	148	56	5557	4646	3678	221	83	3719	6953
95	1309	326	108	19	5306	3278	2970	1587	286	182	41	4754	4102	3796	124	51	3668	7224
96	1578	447	113	23	4410	3669	3669	1898	509	153	44	3891	3920	3732	146	103	5142	6556
97	1745	390	81	9	4675	4009	3345	1433	518	137	26	3113	2696	4004	87	46	4017	7058
98	1165	467	80	12	4883	3444	2383	2547	473	79	55	5133	4255	2142	182	61	4875	7013
99	750	394	62	23	3058	2194	2639	2075	432	186	40	5841	4058	3859	138	50	5170	6242
100	1204	277	86	24	5184	3093	1890	2119	422	137	42	5162	2596	4062	203	67	3603	8363
101	1442	337	141	43	6213	2915	3088	2148	372	114	32	4460	3478	3576	173	93	3786	6681
102	1475	368	88	35	3576	3201	2704	1984	472	127	29	5961	4016	3324	143	73	4267	6224
103	1011	532	117	24	4761	3534	2195	1230	437	176	41	4011	2914	3935	195	72	5482	7270
104	1203	288	126	36	2684	4755	1845	1245	440	174	53	4888	3491	3857	160	99	5162	6654
105	1087	376	106	35	4976	3376	2275	2180	397	97	60	3503	3773	3235	153	79	4576	7528
106	1023	403	113	23	5450	2277	3552	1300	293	186	49	3674	3689	4318	164	62	4407	7188
107	1218	339	100	21	4060	4619	1949	2248	391	152	50	5173	3734	3222	211	67	4165	7198
108	1459	382	74	36	4311	4046	3320	1662	473	136	41	3723	3622	3711	170	90	4315	7368
109	1288	443	129	28	4920	2879	2245	2014	301	121	29	5775	2935	4572	114	83	4392	7268
110	1475	348	56	21	5882	4458	3086	2613	531	167	34	5768	3154	3845	117	79	4426	7468
111	1250	245	125	31	4579	3635	2089	2030	510	111	32	4100	3892	3210	167	118	3448	6414
112	1397	315	100	15	5416	3844	1973	2302	364	160	48	4000	4296	4773	232	96	6066	7395
113	947	360	92	11	3923	3993	1955	2319	383	203	62	4741	3138	2877	145	41	4500	6705
114	1388	463	58	27	5903	4532	1904	1740	401	103	53	4136	3593	2772	175	79	5095	6247
115	1306	510	99	25	3471	3082	2793	2035	385	141	35	4271	3003	3664	184	81	5139	6928
116	870	298	117	23	4914	2977	1530	1459	299	136	31	3949	3682	4096	147	51	5606	5668
117	1241	394	77	30	4392	3538	2552	1503	459	108	48	5219	4309	3136	157	74	3532	7216
118	1193	480	81	32	4599	3371	2542	2045	441	173	50	5249	3441	3734	183	54	5855	5222
119	1588	291	126	29	5507	2877	2074	2237	507	166	63	3819	4440	4260	128	65	4817	8544
120	1558	245	91	27	4155	2792	1559	2041	452	112	37	5132	3442	3928	275	79	6099	5885
121	1603	461	108	24	5723	2199	2481	1896	528	114	48	4243	2328	4060	179	55	4708	5937
122	1072	284	96	18	3610	2908	2308	2441	529	145	22	5726	4364	3408	144	86	5413	5918
123	1633	254	117	27	3650	3465	3180	2420	476	125	39	5089	5499	3190	218	49	4129	7076
124	1424	286	100	27	4283	2671	2888	2468	487	134	45	4801	5050	4131	242	88	5876	4610
125	1336	261	82	28	4853	2539	2585	2298	564	166	31	3476	3578	4162	258	71	5485	6455
126	1072	375	93	32	5484	3383	2396	1630	530	174	39	3453	4427	3884	223	43	5144	7629
127	1110	354	133	22	4855	2878	2902	2032	241	112	36	3443	3932	2808	142	127	4866	5893
128	1367	334	96	36	5493	4196	2885	1756	279	117	46	3089	3851	3998	177	98	4224	7050
129	1403	460	60	16	5308	4138	2553	2141	518	117	33	4569	3452	3882	131	63	5389	7188
130	1034	255	92	18	6653	3643	2177	2227	400	170	34	3956	4652	2785	179	87	3816	7955
131	1408	363	55	21	4064	3143	3370	2807	440	125	39	4605	3276	3551	166	99	5491	7096
132	1470	267	136	27	3436	3857	2202	2450	469	138	64	6312	3023	3432	175	107	5498	8277
133	1669	327	148	28	3535	3952	2083	2308	349	90	68	5168	4164	3445	146	77	4142	7038
134	1090	376	80	26	4310	4080	1910	1658	600	141	50	5665	3404	3882	216	70	5925	6542
135	1520	393	112	30	6111	3681	2479	1421	437	125	56	4959	4188	3324	190	85	5350	5208
136	1059	332	109	28	6060	3539	3246	2362	389	109	35	3554	4565	4088	110	107	3900	8035
137	1412	253	160	29	4594	3725	3241	2099	463	141	29	4112	3814	4022	230	37	5628	5461
138	973	330	67	30	4714	2801	2463	2200	490	129	33	4240	4517	4856	131	76	4747	7138
139	1365	273	106	32	4168	3679	2468	2111	423	97	22	5723	3325	3631	115	40	3999	6784
140	1175	464	67	34	3777	4350	1952	1868	376	163	33	4880	3906	4670	171	47	4359	7761
141	1545	268	68	23	5561	3206	2263	2489	311	154	35	3036	3999	4164	111	40	3707	7995
142	1567	386	78	13	5474	4443	2311	2646	306	146	47	3324	3058	3492	206	94	4702	7113
143	949	373	109	33	5380	2800	2866	2150	308	134	24	4798	4651	4818	148	89	5765	5123
144	1228	458	123	18	5095	2725	2671	1446	519	142	52	5585	4560	3438	215	88	2793	6020
145	991	343	111	38	4740	4296	1820	2071	451	124	44	3807	4429	3486	107	64	5071	7010
146	1513	323	111	19	4962	4287	1874	2453	497	114	45	4109	4649	4811	208	115	5590	8154
147	1648	327	74	19	4164	3983	2086	2019	405	108	47	4387	4499	3092	166	106	4023	7729
148	1432	396	96	34	2565	3926	2648	1974	451	174	58	6270	3884	3752	201	78	4153	7472
149	1143	420	138	22	5988	3820	3254	2473	475	139	29	3358	3191	3946	201	110	4966	6714
150	1174	383	121	33	3559	3142	2410	2807	501	125	37	4280	3178	3439	107	42	4377	7304
151	1549	380	75	23	5755	3617	3235	2285	553	121	27	2946	4011	3200	129	100	7545	6175
152	1506	303	82	16	1890	3015	2682	2587	315	103	36	4328	3408	3573	168	80	3086	6673
153	1156	278	113	49	4147	3411	2045	2006	535	111	40	3560	3995	4299	93	86	4978	6708
154	1081	453	132	17	5056	2456	2480	2090	470	104	35	4728	3521	3926	152	66	4909	3832
155	1243	210	72	27	5384	3966	2645	2548	263	212	14	4674	3250	5207	188	84	3974	7330
156	1350	410	102	20	3380	4179	2276	2405	431	176	31	3522	4465	3931	182	76	4194	4897
157	1002	304	109	21	4462	3643	2553	2552	432	110	39	5716	4869	3913	212	65	5359	6467
158	1406	463	89	39	3972	3436	2254	2355	434	169	46	3620	4323	3767	149	47	4610	7266
159	1539	395	84	22	3687	2114	3387	2017	451	135	33	4830	3697	2758	127	109	5300	6375
160	1538	383	115	25	5373	3175	2420	1914	311	113	31	3110	3484	4697	213	97	5435	7409
161	1524	272	102	19	3314	3317	1746	2066	406	150	29	5138	3329	3572	235	61	5584	7233
162	1350	333	128	26	4661	4062	2892	2302	489	129	53	4970	3827	3868	82	72	5443	6488
163	1033	286	117	16	4071	3070	3001	1858	341	160	42	3423	4014	3703	156	80	5325	7164
164	1166	486	97	26	5039	3685	2197	1778	422	138	48	3834	3475	4082	156	37	5786	6354
165	1168	326	113	25	2560	3527	3104	2284	325	81	38	4434	4331	4658	206	92	3345	6327
166	1389	264	111	11	4189	3315	2873	1926	432	156	47	3697	4821	4143	158	128	4477	7464
167	1455	411	78	26	4084	4738	2880	2443	493	170	40	4606	3348	4274	204	65	3954	8611
168	1313	235	61	27	4944	3707	2492	1895	450	199	33	4429	3569	4433	161	46	5058	7578
169	1001	240	71	29	5426	2583	3186	1820	459	149	44	3900	3027	3829	141	59	4323	7247
170	1077	340	77	36	2751	3644	2465	1859	583	91	43	4327	3862	3778	196	82	5193	6294
171	887	305	122	21	3327	2541	2796	2424	452	202	33	3620	4606	3708	198	94	5023	7294
172	1349	367	87	32	6126	2758	3469	2008	385	208	39	4954	4268	3601	173	91	5342	8322
173	1282	236	63	35	4911	4109	3426	2316	385	145	56	4551	3866	4772	155	64	4100	7964
174	1062	319	143	31	3789	3102	1459	2520	376	199	38	4842	2760	3696	175	98	4192	8203
175	853	288	147	23	3699	3247	2447	1676	431	155	27	4080	3580	4113	169	83	4296	6840
176	1399	311	161	12	4997	3099	1672	2755	375	111	63	3508	4397	3806	137	113	4850	5744
177	1108	317	132	25	2934	2226	2311	1571	369	171	60	4914	4540	3978	134	80	3378	4961
178	1125	370	130	14	4281	3158	2307	1733	347	90	73	6009	4582	3156	199	111	4875	5956
179	1127	462	66	39	4586	2706	2957	2266	418	157	56	4565	2863	3708	157	79	4088	7646
180	1102	293	93	16	3376	3578	2428	2564	435	118	38	3993	2749	4411	179	56	4157	6262
181	1171	425	79	24	4603	2636	2030	2601	314	209	42	4450	4039	3698	189	66	3937	5845
182	1172	322	112	23	4802	3780	3568	1986	353	146	72	4749	3519	3651	204	78	4323	6725
183	1223	290	100	25	3994	3965	2522	2276	486	173	35	3616	4145	3865	210	72	5090	6564
184	1377	338	61	22	3643	3771	2825	1596	350	163	61	4506	4754	4133	139	84	4759	6135
185	1145	375	120	20	5429	3011	1991	2546	488	97	20	4210	3394	4197	179	67	5066	6930
186	1218	423	102	48	3623	3196	1741	2300	384	193	41	4379	3543	4059	95	62	5028	6768
187	1475	358	124	27	5222	4270	2592	1582	476	194	45	4043	3333	3588	187	55	5431	8376
188	1165	237	50	14	5274	3341	2050	2803	538	135	22	5425	3254	3111	240	90	4351	5905
189	1255	317	83	31	3715	4095	2590	1959	423	90	43	4498	4907	3558	140	97	6480	7201
190	1452	350	111	21	5364	2801	2491	2612	557	171	30	4373	4777	3140	86	69	4023	8022
191	1604	353	93	21	4403	2720	2466	2175	540	171	26	3573	2635	3449	165	81	5190	7134
192	1398	343	107	21	3781	3360	2526	2195	464	197	47	4617	4695	4177	202	80	4274	7464
193	1533	368	90	26	5878	3476	2582	2230	462	154	42	3943	4957	3759	151	39	5386	7150
194	1149	474	101	33	5039	3810	2942	2457	513	170	45	3990	4231	4717	173	87	5179	7523
195	1228	438	85	17	2515	3083	2808	2017	355	127	33	3640	4303	2751	207	55	4197	6327
196	1166	312	90	23	5155	3629	2190	1858	409	184	30	4176	3816	3950	197	46	3834	6546
197	1354	390	89	19	4124	3752	2424	1877	524	144	25	5303	3436	5295	135	54	5075	7825
198	1702	508	131	24	5233	4800	3777	2055	384	141	73	4025	3458	3468	218	81	6629	7976
199	801	420	96	23	6184	4164	1918	1674	364	138	27	5080	2472	3533	226	94	5096	5764
200	1055	240	69	23	5754	2145	2345	1336	567	215	63	3868	3500	4190	137	73	5018	6061
201	987	276	82	36	3441	3541	2238	2546	502	126	31	4368	5139	4252	140	56	4056	6849
202	1218	284	94	39	6315	3949	3536	2532	345	134	67	3831	4603	4824	120	112	4908	6518
203	1508	286	66	30	4201	3597	2537	1605	396	109	36	3221	3082	2961	179	102	5163	7440
204	878	429	106	20	5763	4481	2495	2655	489	166	28	5515	3903	3599	158	59	4722	6328
205	1248	375	89	21	3671	3020	3637	2330	458	157	44	3745	5216	4084	182	56	5534	7837
206	1140	349	90	27	2808	3075	2031	2493	544	181	36	4335	5582	2904	163	103	4026	7972
207	1731	311	102	20	5660	3072	2320	2092	577	135	34	4739	4986	3933	239	57	3891	8644
208	1042	387	71	20	5737	2970	2895	2233	495	169	59	3683	4539	3126	77	105	4459	5996
209	1484	442	101	29	3591	3419	3371	1808	530	159	53	4245	3924	2966	209	82	5040	7103
210	1600	303	92	33	3454	2918	2548	2144	391	63	54	2873	4006	3786	119	113	4362	7264
211	896	382	96	17	3682	4077	2529	2528	510	143	34	4418	4013	3333	153	75	5912	7827
212	1406	282	88	24	3078	4033	1932	2029	437	105	73	4815	2771	4591	191	51	6019	6737
213	945	390	79	44	5230	4425	3452	2453	433	147	35	4104	3574	3853	230	73	4678	6466
214	1055	403	60	14	3799	3334	2600	1990	345	228	40	4359	4348	3042	188	51	4511	6730
215	1410	405	99	19	4688	3581	2892	2580	478	159	52	4302	4751	5112	161	60	5337	6213
216	975	330	71	37	3480	3358	2976	2238	315	141	56	4080	4628	3985	248	73	5400	6677
217	973	319	89	29	5156	3275	2592	2655	467	189	34	3756	3854	4092	214	75	4006	6807
218	1457	414	90	22	3686	2986	3561	2352	566	182	53	3739	3638	3637	180	77	5330	7247
219	1369	472	95	20	4768	2420	2817	1962	382	124	47	4132	3616	2700	155	65	5458	8535
220	1088	293	91	27	5006	2577	3058	2316	486	158	47	3696	3329	4281	213	57	4693	6410
221	1366	285	115	22	3490	3913	2807	2290	426	153	61	4572	2690	3275	172	67	4080	6022
222	1311	435	76	24	3674	3510	2369	2344	469	73	23	3442	2743	3217	152	67	6828	6773
223	1068	328	100	32	4256	4572	2788	1963	315	138	44	4487	3764	3967	193	128	5523	7167
224	1305	314	88	36	2193	4254	2895	3128	461	188	45	5285	4484	4068	99	69	3989	7303
225	1381	212	59	24	4484	3037	2334	2425	365	128	27	4441	4937	3769	132	76	4753	6888
226	1067	488	78	28	5194	4718	2673	1735	509	209	22	2970	3691	3459	121	76	5501	7864
227	1547	362	77	25	4675	2949	2605	2297	276	194	51	5059	4194	3289	169	77	6063	5731
228	992	373	87	20	5358	3787	2819	1820	556	204	53	4943	4860	3155	132	67	5340	7181
229	784	371	58	17	5477	3320	3343	2288	473	98	37	4806	3286	3608	186	68	5759	6630
230	1001	278	105	32	4021	4717	2260	2500	377	151	45	6165	4405	4054	162	70	4895	7095
231	1551	244	99	14	4396	2955	1745	2479	561	149	39	5247	4546	3838	142	81	4409	7220
232	1066	407	140	16	3482	5012	2827	2442	536	130	50	4532	3750	3505	221	47	5760	7487
233	1291	339	149	40	5910	3566	3263	1731	363	153	36	4908	4745	4340	115	49	4769	8057
234	1316	391	91	21	4218	2691	3444	1965	483	168	59	4906	2764	2618	155	63	4369	6920
235	988	441	90	15	4508	4450	1870	2494	386	114	50	4105	3790	3072	150	112	5811	5972
236	969	287	76	14	5889	4459	2268	2063	210	194	40	4912	3533	3245	186	81	4596	6751
237	743	332	71	41	4071	3634	2750	2417	387	121	32	4731	3637	4530	171	87	4570	7038
238	1303	318	78	23	4722	2726	2652	2315	366	212	31	3510	3249	4260	206	70	7482	8509
239	1224	317	125	28	3740	3004	2760	1803	421	185	41	4246	3679	4189	159	54	4371	8397
240	1387	382	121	21	4343	3133	1765	2248	343	124	32	4101	2594	4455	137	123	3804	7624
241	1055	335	123	21	3187	3921	2752	2481	296	131	48	4048	3855	4084	97	89	5208	6603
242	1370	383	95	26	4301	3649	2574	2578	395	178	33	4842	4162	3804	201	97	6434	8311
243	1382	346	73	40	4001	3121	1654	2046	369	53	30	3821	3380	4050	154	58	5044	7406
244	1516	313	55	24	3216	4490	2199	1890	353	107	45	5411	4742	3522	142	82	5555	5701
245	1448	383	97	36	4716	4361	2304	2625	399	131	51	3770	4397	3951	121	65	5871	8491
246	1226	381	111	23	5443	3754	3810	2087	465	150	47	5394	2999	2994	135	100	4100	7185
247	1089	382	96	28	4869	3409	2762	2306	336	118	50	3203	3836	3619	153	66	5753	7685
248	1329	518	77	29	5234	3046	2620	1842	486	155	37	3913	3463	2835	202	51	3349	7109
249	1207	340	75	20	4338	3391	2669	2089	362	110	42	4810	2613	3824	172	53	4070	5790

## Sheet: 3b
Weekly hospital admissions, end of June
Adherence:	Full								Limited-loss						Continuous-loss
LD type:	Strict				Moderate				Strict			Moderate			Strict		Moderate		Curfew
Duration:	2	4	6	8	2	4	6	8	4	6	8	4	6	8	6	8	6	8
95% CI lower	433	144	33	6	641	618	565	556	170	45	11	655	691	765	53	21	721	827	646
median	681	253	65	15	742	746	715	703	307	97	24	742	771	848	110	45	793	948	724
95% CI upper	1091	441	120	30	839	902	893	823	505	175	45	844	866	955	204	76	894	1085	809
0	471	206	77	23	694	816	580	699	344	112	25	750	781	839	154	64	773	952	803
1	854	344	59	17	654	850	758	683	280	103	36	706	807	840	105	43	845	912	757
2	831	276	58	20	719	729	752	754	340	115	20	729	790	920	128	43	850	1046	733
3	957	319	60	14	781	771	792	691	378	59	25	712	734	840	124	28	826	993	610
4	1015	205	143	13	759	782	711	647	388	106	46	669	700	852	128	68	760	955	733
5	542	216	57	29	843	778	777	661	241	119	16	800	749	866	112	51	786	889	669
6	820	253	80	13	854	782	800	717	284	73	38	753	782	816	91	31	750	895	730
7	762	336	100	2	836	619	707	815	283	118	43	738	732	874	95	34	795	1018	804
8	690	227	65	13	760	836	830	674	422	40	22	755	765	912	156	68	814	914	759
9	805	250	67	5	770	707	607	750	394	73	14	721	724	757	125	27	758	1052	719
10	569	248	117	11	729	851	679	707	191	112	22	766	804	908	112	51	732	856	743
11	611	200	70	12	739	726	746	715	268	145	36	708	796	903	124	33	764	898	761
12	691	182	33	14	766	779	661	708	307	81	22	783	780	790	90	31	897	948	767
13	765	227	36	18	701	763	647	654	284	132	37	743	739	851	85	37	846	942	764
14	482	206	58	13	794	788	589	686	341	60	25	766	738	883	205	35	814	838	673
15	1011	235	62	16	789	781	698	824	489	73	48	632	876	815	108	43	841	1009	655
16	810	285	81	18	793	926	816	736	289	103	40	750	823	919	126	38	763	860	674
17	689	197	70	16	730	847	747	859	253	133	10	655	768	793	125	45	820	963	780
18	541	155	91	11	755	706	655	816	570	45	6	731	774	912	135	43	810	919	775
19	595	223	119	12	672	683	579	797	291	80	15	703	726	926	83	26	815	977	731
20	556	251	47	23	732	709	693	721	282	109	19	756	775	844	132	46	736	983	790
21	924	240	84	17	746	737	585	771	316	133	15	730	759	870	94	42	761	977	786
22	823	183	92	18	732	721	752	664	319	63	21	820	848	805	116	31	812	915	682
23	754	295	96	22	786	768	740	679	189	90	25	817	787	935	126	22	826	949	677
24	681	193	34	12	700	754	642	732	491	207	14	719	752	835	87	34	779	989	653
25	764	237	67	6	695	634	835	781	459	75	29	716	775	821	150	68	787	1015	740
26	801	294	62	10	710	842	897	773	227	43	28	758	802	841	115	58	785	975	744
27	863	335	81	20	833	815	672	715	325	108	24	708	754	904	153	29	785	975	771
28	681	335	59	13	783	763	586	779	291	101	16	726	745	824	110	52	834	1029	768
29	677	197	86	6	631	843	817	743	209	99	29	717	743	884	49	48	720	837	723
30	676	316	77	5	827	782	644	704	220	91	19	689	773	882	135	45	770	1026	665
31	796	284	40	30	776	715	726	802	370	108	35	742	804	806	88	30	782	1056	646
32	665	154	74	15	893	795	659	606	235	96	23	787	754	839	102	44	737	1023	742
33	719	220	58	19	769	719	699	782	491	88	19	698	855	864	225	51	796	959	711
34	572	225	85	12	747	687	644	741	422	97	24	681	838	843	124	61	766	1087	723
35	610	219	52	8	780	724	676	618	237	99	16	688	784	876	102	58	836	1079	634
36	731	337	39	14	761	746	783	696	161	119	34	758	814	810	102	25	746	1039	688
37	1085	277	58	13	763	737	672	850	177	69	17	678	736	872	114	95	822	992	748
38	677	209	84	17	768	799	543	648	307	116	21	685	770	885	162	32	792	850	695
39	466	313	49	24	654	735	731	697	440	45	12	759	748	788	94	39	768	853	684
40	697	360	50	6	815	797	605	637	250	87	29	771	804	872	145	55	711	1018	703
41	757	240	84	21	807	732	570	625	368	127	17	704	732	883	108	58	883	927	793
42	693	219	33	15	669	705	766	559	363	107	26	716	830	860	137	49	808	783	708
43	758	254	78	24	703	742	684	659	280	65	38	682	789	944	110	69	768	839	681
44	527	202	114	41	664	815	670	724	310	131	18	698	711	848	135	66	824	1023	763
45	839	426	83	13	708	738	701	708	405	115	20	754	767	851	61	26	814	891	728
46	600	391	31	14	734	772	750	616	280	91	17	727	772	824	77	48	778	859	741
47	784	323	70	11	767	929	657	756	266	89	12	755	787	883	106	72	786	994	756
48	861	458	95	15	775	879	785	563	222	94	34	769	775	1015	132	22	752	923	808
49	651	310	87	13	764	669	757	744	472	151	15	755	795	839	68	46	723	951	735
50	765	202	112	12	737	783	686	776	272	119	15	770	765	836	188	45	755	1002	699
51	430	300	39	16	796	735	649	691	224	151	14	698	881	848	75	59	794	1071	662
52	598	216	57	28	798	727	686	628	290	116	25	719	813	838	95	47	765	915	714
53	690	117	40	7	791	741	743	686	507	101	11	752	826	881	147	58	733	912	761
54	564	317	45	13	784	792	880	662	321	106	24	760	814	835	140	29	831	1005	723
55	914	494	47	11	785	721	607	771	364	83	29	847	801	838	98	26	748	958	763
56	627	330	51	11	815	779	565	660	355	71	28	644	707	851	156	35	770	998	712
57	741	147	66	17	759	778	796	726	424	90	28	730	798	846	241	34	753	941	646
58	770	219	54	8	678	782	784	725	314	98	20	762	848	842	107	22	800	957	725
59	785	160	57	9	718	704	788	665	333	100	25	665	753	861	147	44	775	1015	774
60	987	252	70	20	760	870	758	606	345	63	13	745	691	781	105	56	783	962	665
61	471	226	48	16	789	798	795	679	214	84	12	655	769	843	160	50	777	984	724
62	568	120	35	15	627	689	741	604	232	106	37	712	812	853	105	35	804	983	832
63	544	241	37	5	746	733	668	556	292	92	41	713	730	809	107	45	783	863	764
64	928	314	40	15	748	732	800	664	287	58	32	821	737	913	106	55	763	946	738
65	681	314	75	28	743	684	760	743	484	98	25	791	752	828	108	46	879	914	694
66	648	218	113	17	745	580	766	739	456	101	22	739	752	802	117	25	816	879	697
67	724	182	68	9	758	771	726	672	418	124	45	741	719	766	63	90	843	827	726
68	610	199	66	22	753	781	716	763	357	85	37	798	657	862	122	50	822	1001	670
69	669	383	128	23	711	795	608	708	293	106	12	723	726	788	86	38	811	928	725
70	703	208	15	19	772	830	687	784	150	84	23	732	724	824	94	65	771	1011	723
71	484	353	114	8	759	740	710	778	293	85	16	736	560	849	87	40	821	1020	672
72	726	282	45	21	771	774	716	728	331	67	22	845	748	900	139	68	754	842	710
73	588	109	65	15	697	651	659	682	265	111	9	801	748	834	87	54	758	904	762
74	791	241	53	31	714	733	719	841	294	76	25	758	781	904	100	38	858	1070	737
75	646	238	116	11	697	772	750	736	164	83	40	709	780	822	136	27	700	948	782
76	572	374	43	8	723	782	767	684	281	53	33	824	751	869	130	29	770	866	754
77	715	242	119	11	694	806	715	688	244	74	37	741	865	841	51	44	816	815	726
78	713	191	79	13	729	620	682	555	305	130	21	750	798	764	51	35	859	848	730
79	898	230	102	5	786	807	762	663	315	118	26	821	842	814	115	48	841	827	702
80	555	262	66	10	720	800	682	694	125	124	30	708	704	828	144	25	871	1099	743
81	580	272	57	19	747	657	644	688	414	84	35	705	733	838	107	75	795	917	669
82	1098	284	47	16	709	618	821	649	307	67	13	690	822	842	140	52	698	972	739
83	1115	313	73	15	798	735	701	769	429	153	42	635	692	838	92	54	870	894	709
84	704	260	43	10	697	951	726	803	388	119	17	768	797	885	80	45	762	924	775
85	835	272	45	14	704	766	631	635	232	95	22	719	773	842	121	40	753	1041	652
86	1171	197	54	15	727	736	589	516	232	78	33	814	793	813	69	76	757	925	802
87	603	277	81	17	680	906	739	819	223	67	38	655	748	823	112	38	788	1117	668
88	499	408	52	6	797	833	748	674	196	64	21	760	767	870	91	72	753	883	740
89	1076	240	48	15	715	682	770	684	334	53	30	823	731	918	97	49	783	945	673
90	589	182	43	11	805	670	687	719	329	87	36	778	708	838	100	46	796	1009	700
91	758	158	63	9	687	659	685	652	249	47	28	662	805	927	74	20	769	929	760
92	745	179	95	20	801	739	670	759	378	83	11	736	711	925	115	100	829	997	739
93	815	309	80	11	767	700	716	713	199	131	17	734	783	895	80	44	800	1029	790
94	632	179	83	15	730	782	635	643	267	99	37	807	787	804	206	50	809	1019	711
95	654	240	84	13	743	700	828	593	169	139	27	763	793	888	93	37	765	943	719
96	1088	442	100	16	806	806	996	640	360	97	29	683	858	978	110	47	822	972	803
97	1151	273	59	7	667	766	787	556	403	85	9	700	701	811	49	25	764	910	744
98	643	395	62	15	749	758	680	705	386	64	21	726	858	733	135	56	736	913	740
99	428	303	43	22	722	672	774	643	309	154	22	747	789	826	85	29	774	1037	670
100	653	163	71	17	711	701	652	684	301	91	28	813	749	853	201	32	814	862	704
101	747	219	125	16	755	718	810	737	264	53	16	662	734	839	139	48	820	888	689
102	869	248	64	23	760	729	779	638	430	73	19	795	773	792	116	50	813	1073	748
103	553	439	68	20	748	804	673	477	312	160	28	706	706	754	193	50	790	881	670
104	624	214	95	26	732	882	659	498	367	145	26	761	772	869	104	63	758	989	654
105	583	323	60	16	727	742	750	673	272	67	45	706	738	831	121	45	779	993	749
106	540	318	68	11	739	619	908	522	180	134	17	731	762	822	140	30	888	994	726
107	690	274	85	7	700	908	637	788	245	89	21	785	699	867	168	37	809	970	719
108	823	262	48	20	723	779	843	578	362	76	14	745	729	830	118	46	903	842	667
109	724	303	100	22	793	728	749	712	210	75	29	795	795	854	59	50	788	962	630
110	871	245	44	15	671	733	876	760	356	107	34	766	819	865	65	47	754	923	631
111	606	144	69	16	669	805	686	682	364	124	22	691	849	820	105	65	809	1028	707
112	672	217	74	13	769	786	630	660	228	118	17	728	763	886	155	56	794	889	764
113	520	269	62	10	728	890	618	784	331	145	26	737	784	841	102	21	783	937	746
114	744	343	36	13	870	815	592	606	331	70	24	678	797	822	120	38	825	997	717
115	692	443	82	21	698	692	726	729	261	106	27	716	702	779	91	37	817	893	781
116	414	220	100	10	743	700	543	590	212	67	19	796	828	765	86	22	767	1091	718
117	635	363	41	22	677	732	696	601	376	48	28	682	818	821	82	44	771	906	660
118	570	494	66	16	761	828	688	625	327	142	26	768	780	910	128	30	748	1034	724
119	832	198	90	16	779	707	656	770	403	125	45	698	799	826	77	33	817	966	722
120	802	140	58	13	708	716	567	694	289	65	23	776	727	858	279	66	809	980	719
121	786	426	68	14	752	583	711	671	619	97	15	815	648	866	135	32	778	1039	683
122	632	193	64	13	740	700	676	760	362	98	16	751	747	822	105	50	816	978	765
123	893	168	65	20	733	679	800	820	313	79	25	847	864	867	178	33	754	991	693
124	677	144	65	10	754	620	730	745	320	65	25	790	906	851	175	44	734	1096	720
125	758	152	68	9	799	670	680	680	523	113	21	719	738	911	218	52	735	997	759
126	476	291	72	18	677	795	758	649	417	140	19	721	923	913	204	22	750	951	724
127	525	299	124	14	722	744	803	655	126	75	18	724	765	802	108	56	734	1003	654
128	688	269	79	23	675	852	754	612	177	86	22	742	783	895	108	77	848	955	717
129	802	418	49	7	720	736	765	739	478	67	20	786	726	850	68	39	762	912	746
130	530	193	55	15	775	736	731	703	214	158	17	704	804	839	123	43	755	918	705
131	708	272	57	6	753	728	884	745	252	82	20	746	771	829	95	61	783	947	698
132	853	203	91	26	766	852	691	691	335	102	31	868	696	867	110	66	818	845	706
133	1040	245	104	20	724	811	587	792	256	61	29	735	740	949	106	51	757	912	714
134	580	289	54	15	789	755	653	598	440	85	24	847	769	882	182	43	816	956	777
135	749	286	70	16	714	779	739	560	360	74	38	851	796	880	102	52	774	950	689
136	614	259	86	17	769	784	718	776	255	73	22	739	805	854	84	73	757	873	802
137	800	150	122	7	733	707	856	704	283	113	17	688	792	821	189	19	832	1005	719
138	504	272	51	19	699	667	725	705	385	83	19	767	840	841	120	41	782	911	763
139	780	181	71	13	777	817	665	720	291	63	20	744	817	746	55	28	810	903	782
140	573	440	60	15	830	826	634	697	269	107	32	812	744	893	100	27	840	841	717
141	1125	174	30	16	747	762	672	700	242	114	21	714	783	778	74	14	815	863	656
142	824	301	37	7	728	844	716	788	214	99	31	713	723	911	141	65	880	796	753
143	520	268	74	28	814	756	733	743	174	87	16	814	822	1009	89	52	755	1052	694
144	671	442	73	14	738	702	720	564	361	89	42	767	747	853	137	46	734	1007	701
145	510	245	85	31	728	778	593	725	311	89	27	722	845	834	76	20	840	914	764
146	850	234	75	16	737	785	701	730	393	79	21	744	796	872	126	75	783	925	809
147	852	261	50	16	739	718	685	726	292	58	32	693	764	805	113	58	830	921	727
148	793	308	78	17	676	717	728	665	371	133	22	774	789	846	155	69	798	867	712
149	667	347	102	16	855	792	854	807	300	84	19	722	725	877	139	57	797	836	809
150	632	315	92	14	747	721	765	810	343	90	32	693	806	896	72	18	787	1045	732
151	911	297	42	13	712	796	758	698	459	52	15	715	757	880	81	64	928	1025	740
152	792	203	56	12	592	676	769	750	189	47	23	769	767	848	124	45	775	901	774
153	607	219	84	19	730	778	636	682	427	65	17	726	792	907	53	62	742	1008	711
154	580	345	78	13	786	598	722	719	358	50	19	646	763	843	95	29	785	976	713
155	592	132	34	22	787	782	691	703	182	159	12	704	742	985	165	59	822	939	665
156	656	352	85	7	710	801	699	743	335	108	16	692	754	829	121	46	734	1065	763
157	484	251	92	14	799	758	719	775	295	66	20	783	794	829	125	45	757	939	723
158	745	375	76	22	759	789	719	689	405	107	29	846	832	796	93	29	773	1028	752
159	923	282	61	15	709	580	886	637	335	99	20	709	799	842	94	71	762	1032	738
160	1150	300	79	12	792	679	688	646	220	64	14	720	797	925	134	65	788	873	750
161	860	167	62	12	740	734	578	723	294	91	25	687	811	865	166	35	725	864	722
162	698	251	81	27	795	734	724	721	347	77	37	676	757	843	50	46	777	1020	674
163	583	190	93	11	708	776	680	636	251	112	18	778	795	890	104	29	750	860	688
164	578	387	54	9	771	830	693	661	335	92	32	718	766	910	98	22	828	943	711
165	617	205	71	20	673	793	800	687	198	50	14	741	801	911	138	50	825	1092	759
166	798	178	70	8	686	746	801	683	409	89	20	748	719	880	81	73	723	914	734
167	783	335	42	13	741	870	694	775	402	99	22	734	764	889	153	35	769	839	767
168	731	128	45	16	770	765	739	754	401	156	13	826	789	852	131	30	901	958	706
169	559	146	45	24	735	667	738	685	333	97	24	783	773	891	109	34	858	836	751
170	515	275	66	31	737	741	706	655	501	50	24	730	869	846	148	48	770	1022	721
171	407	230	80	13	728	664	811	780	328	131	15	666	865	795	160	63	796	1046	719
172	788	287	65	23	652	603	905	666	299	199	19	728	743	957	149	52	828	824	755
173	691	187	45	23	837	787	873	719	284	110	35	784	739	948	88	39	831	854	769
174	529	248	91	22	713	740	535	667	279	158	22	772	734	852	119	60	775	807	796
175	447	195	90	21	706	759	650	626	302	111	14	744	773	850	115	56	759	934	739
176	838	247	143	10	706	742	564	793	223	71	48	761	765	856	75	79	837	1009	731
177	610	276	97	19	681	635	669	599	253	121	42	818	776	841	91	51	817	1042	730
178	563	293	73	15	704	703	743	594	282	47	41	738	815	853	130	74	756	1001	715
179	530	386	57	20	719	663	738	758	273	79	25	781	700	774	117	44	833	847	734
180	517	217	79	11	690	799	687	804	287	78	19	763	762	904	140	30	881	1030	828
181	685	411	47	21	754	637	625	823	215	195	35	733	816	928	175	29	764	1067	714
182	634	195	45	17	755	874	1008	673	201	80	55	711	705	896	95	38	774	969	688
183	679	288	65	7	733	844	706	668	327	114	25	686	737	773	222	47	771	988	692
184	719	218	46	14	700	743	831	585	230	122	49	826	800	960	84	39	865	998	748
185	587	225	73	14	757	745	678	784	363	52	13	744	742	836	133	40	872	927	782
186	647	277	56	15	753	708	586	703	257	121	26	730	747	849	56	42	798	930	834
187	818	271	81	9	654	842	658	607	364	171	54	787	759	921	158	27	801	904	671
188	645	165	33	9	770	702	659	779	460	106	8	786	741	828	167	64	801	1027	765
189	676	215	69	23	739	816	728	633	322	52	25	739	851	828	95	41	831	918	647
190	801	336	104	19	821	723	626	717	522	152	23	665	775	821	63	33	716	873	688
191	999	254	60	14	713	748	735	681	467	121	18	639	725	794	113	56	802	992	842
192	708	260	91	18	699	660	708	714	348	158	36	740	855	910	114	45	851	925	727
193	937	282	55	15	723	771	673	692	330	89	28	734	812	859	87	21	809	918	717
194	610	421	87	13	739	835	750	843	419	141	33	766	748	833	121	55	826	812	698
195	639	326	57	9	658	711	801	732	247	82	20	797	733	767	143	42	780	952	754
196	639	209	61	20	800	745	644	671	279	151	17	805	728	812	161	34	800	988	662
197	820	307	52	8	690	796	681	660	483	103	23	709	804	933	62	36	834	835	699
198	945	472	107	15	840	920	859	739	252	82	41	745	751	845	140	29	924	885	658
199	448	319	76	23	830	761	623	635	226	95	16	783	641	817	144	78	796	1022	656
200	529	179	29	16	781	565	653	540	420	179	39	740	740	796	83	39	830	1043	735
201	549	206	70	15	707	733	682	824	387	96	22	778	827	888	95	22	823	981	788
202	579	209	68	32	805	695	896	751	232	79	42	707	816	835	61	63	830	946	679
203	843	196	30	15	819	732	747	656	293	78	17	762	720	827	117	56	800	945	741
204	471	380	105	12	797	879	710	777	439	137	20	741	796	838	100	34	774	959	726
205	769	296	51	22	720	671	783	715	379	99	21	755	845	797	149	49	778	901	785
206	551	264	66	21	630	758	653	751	487	136	27	796	979	842	91	83	836	874	757
207	1093	207	64	14	806	654	615	687	488	91	24	771	801	824	183	32	835	901	776
208	531	345	53	10	753	764	783	701	384	103	25	750	867	808	48	43	787	1047	829
209	840	302	54	9	727	718	800	573	454	150	36	780	794	821	173	56	805	968	654
210	1013	217	65	11	751	662	763	719	299	32	28	686	743	868	76	54	799	972	750
211	485	292	71	13	736	798	654	746	374	92	13	733	753	874	98	30	807	900	711
212	712	192	43	11	637	753	654	663	328	96	31	831	727	874	118	25	767	908	785
213	467	287	49	21	811	832	866	728	277	103	13	707	762	880	124	55	792	945	734
214	591	379	34	13	737	746	714	671	245	215	19	786	804	868	116	31	847	949	719
215	799	334	53	18	767	758	722	760	341	120	21	782	788	898	99	24	823	932	882
216	481	229	62	16	769	710	745	721	245	118	39	689	794	804	204	38	757	943	776
217	569	238	82	30	809	721	725	767	373	127	16	670	772	818	181	49	800	922	671
218	728	355	73	18	712	709	793	714	519	170	39	645	744	795	135	47	792	941	771
219	806	368	47	10	690	649	750	624	302	88	31	756	710	814	94	32	762	894	758
220	537	152	87	11	841	692	729	779	406	121	34	712	692	812	158	28	795	924	711
221	670	187	80	10	707	821	850	723	296	114	42	673	661	872	125	47	859	1046	728
222	734	336	45	16	712	713	685	776	370	43	16	685	713	919	84	38	899	955	724
223	553	241	63	13	739	887	744	671	203	97	21	783	766	900	123	76	746	923	784
224	640	240	62	17	607	787	715	831	355	137	24	818	827	847	63	30	758	910	713
225	849	155	38	13	761	657	672	760	312	100	15	721	840	755	81	37	730	956	706
226	573	415	64	23	737	939	708	644	344	190	28	684	800	849	83	60	769	920	720
227	812	264	53	14	757	709	800	748	202	136	39	756	768	842	100	46	811	1091	705
228	566	328	47	12	740	791	716	685	430	126	26	841	770	870	93	48	680	882	689
229	374	276	38	22	740	754	767	726	328	67	20	807	700	777	148	45	850	1035	787
230	430	172	72	18	789	835	635	776	296	115	32	796	782	878	104	31	751	1022	760
231	731	153	59	13	734	664	574	794	395	89	18	800	745	864	78	53	787	983	670
232	496	301	90	18	705	854	791	706	539	86	33	690	742	831	128	24	781	979	693
233	634	243	121	24	796	683	782	633	244	92	32	731	775	803	68	50	798	920	675
234	783	262	54	12	697	676	812	698	288	171	39	769	700	795	94	41	830	862	751
235	448	375	49	10	763	777	632	754	303	99	24	747	756	919	117	58	813	1053	708
236	497	188	43	8	796	749	682	719	123	177	24	769	717	842	104	40	887	1027	691
237	397	252	47	20	701	804	771	695	230	95	12	739	770	1044	141	42	751	983	712
238	677	228	69	6	790	656	795	695	260	167	24	742	706	844	171	42	857	895	710
239	601	195	89	19	754	626	777	696	250	129	22	769	789	870	103	35	799	871	748
240	770	298	71	15	787	760	552	798	228	82	18	743	699	796	92	65	841	838	753
241	552	264	104	11	700	724	821	649	251	91	17	801	850	876	62	49	721	990	752
242	720	284	37	28	757	799	703	729	278	112	20	793	837	862	133	53	839	871	649
243	714	235	54	20	793	703	551	650	283	40	16	807	778	853	92	23	861	912	734
244	851	242	23	23	718	892	619	648	281	63	32	793	765	838	96	47	833	1006	705
245	785	382	54	38	769	885	696	785	308	82	38	787	722	841	83	26	910	891	732
246	632	316	62	18	775	774	971	658	375	110	37	769	777	867	94	46	819	890	640
247	650	239	70	14	737	742	747	756	308	97	34	754	818	873	105	25	778	877	677
248	723	398	73	18	638	701	694	721	346	110	36	666	865	772	150	34	777	969	730
249	653	294	68	11	757	738	705	679	210	68	31	722	685	904	102	33	777	915	713

## Sheet: 3c
Cumulative hospital admissions
Adherence:	Full								Limited-loss						Continuous-loss
LD type:	Strict				Moderate				Strict			Moderate			Strict		Moderate		Curfew
Duration:	2	4	6	8	2	4	6	8	4	6	8	4	6	8	6	8	6	8
95% CI lower	14830	8729	6944	6555	32240	28632	27005	24732	9392	7318	6677	34090	33617	34535	7517	7195	38208	44950	36810
median	23091	13123	10669	10161	50459	42571	38939	38045	14307	11379	10282	46865	47479	49354	11576	10721	52071	63499	54675
95% CI upper	31807	17611	14123	13129	65520	55054	51542	47136	18658	14679	13297	60418	59788	63231	14354	14012	64917	76645	67684
0	16295	11122	12226	12240	44474	41346	27715	29973	13820	13886	11389	37754	46234	62383	13048	14053	44667	65847	46595
1	24713	15039	9959	8524	32355	43279	44162	32600	12844	11642	11669	37004	49227	36502	9803	10161	62355	76670	43918
2	26360	13874	9879	9222	48322	43289	37874	40144	14320	13186	8523	41321	44540	45441	12360	11615	51152	58570	59557
3	29537	13466	9813	9285	51292	44991	46607	34137	14662	8976	11083	43002	41307	54538	12059	7706	49571	64293	59114
4	31690	11100	15005	11663	58376	50781	36210	34294	17198	12580	11484	28385	49695	40502	11961	11129	39281	65970	63415
5	19519	11188	10275	12104	61613	52194	43999	30605	13271	12982	9592	49361	51986	59398	11811	12510	38721	66614	54569
6	29302	11690	12548	9884	53201	40112	43336	36774	15012	10763	12407	53089	44314	44805	10883	8697	48889	63269	46853
7	26315	16035	13702	10493	57510	29763	43058	44762	12788	13077	12796	45864	42328	39636	11106	8757	53884	46695	54612
8	23446	12221	9576	11312	46304	43753	43980	38957	16108	7330	10602	43643	33930	48533	12792	14116	49084	66307	60011
9	24031	13244	10590	6436	53433	41253	30159	40080	16022	9928	9514	37435	35411	40483	12504	9980	50045	54115	48390
10	21654	12932	14010	8997	49122	47311	33386	38462	9883	12337	10747	49978	52543	54166	11629	11223	62067	67561	53161
11	21521	10450	9920	11860	52328	42343	45502	37241	14727	12535	12621	41439	58368	44176	11107	9791	47227	66402	74906
12	21544	9827	6670	9281	53380	48570	37104	35334	15903	10011	9500	56084	54778	38086	9917	11203	58011	62218	49771
13	26624	12741	7478	10206	49202	45167	29431	35839	13176	13784	12118	43278	40994	45339	10725	11730	48866	59147	49054
14	17645	11944	9198	12280	67065	42328	29354	33599	14663	8029	11501	50433	37085	45201	14745	10413	55117	67323	39540
15	31672	12104	10324	9950	57834	36809	41722	44429	17919	9990	13289	29063	59594	53268	10176	9200	60886	60721	60820
16	24409	13260	11920	10238	66459	51212	49358	42546	14086	12833	12682	42392	59982	59140	12178	11557	53437	74323	41221
17	23288	10332	9875	9733	40152	47980	35938	38453	12705	13132	5867	30504	37051	45382	12244	8234	35035	65042	56540
18	18810	8000	11976	8735	53780	44604	28357	40756	19576	7453	6711	50354	48755	47207	12447	9659	51817	65767	65717
19	21186	11829	12533	9278	43005	39393	26818	47582	12676	11168	7554	42290	35246	63702	10078	9895	43250	66726	41558
20	18549	14735	8177	11604	50780	40102	38542	33086	12567	12501	7279	48461	47647	40308	13056	10347	65252	59993	50633
21	28248	13272	11648	9562	46184	36716	27869	40125	14102	14402	6344	42510	50156	44132	11136	8990	61482	57222	68696
22	27431	10488	12278	9606	56192	39794	41479	31973	13307	9569	8604	47180	52642	54487	12469	8884	48761	70491	58748
23	24894	14152	11812	10462	57283	45996	44822	42660	9369	12018	9761	45064	47267	54265	12004	10096	53376	60692	57637
24	23658	11235	7257	9547	47961	38751	34444	40506	18981	15739	7857	42719	51091	47449	9055	11922	62755	58456	64678
25	26356	10385	10411	5549	36994	33817	42649	40555	18000	11297	13122	44913	51839	55113	14014	13579	60701	52815	56332
26	25108	15403	9767	9590	34499	57829	47761	50447	12951	8750	10198	44406	47870	35415	11736	12561	56625	53187	52186
27	28284	15667	11511	11009	62812	43963	34874	41313	14360	11727	10256	45012	50906	51429	12759	9289	51266	58828	59786
28	25267	14269	9028	11018	54700	36994	28671	45174	13471	12455	10114	46031	41046	29542	11206	12034	57224	52794	57429
29	21635	10264	13032	7894	31764	38739	47209	38035	9749	13801	9991	49303	44994	56140	7788	11784	49139	68770	43899
30	22096	13868	10733	9942	56530	35187	33526	34968	11406	11376	9734	42674	45095	41305	12532	12067	42163	59090	56569
31	26122	12858	10022	12522	54268	48863	38124	47169	16137	12480	11130	53067	54902	48309	10984	8553	52827	51154	44772
32	22721	9178	12463	9450	69473	54502	34407	25929	11791	9833	10170	45391	45185	55156	11010	9266	35698	49870	36477
33	22729	10988	9781	13676	57733	43238	48871	44751	18420	10181	7721	34753	49388	52255	14229	10172	50303	67660	63645
34	21306	12453	11536	10180	44059	39109	32076	42361	16894	10681	8924	42793	52152	38107	11790	11838	57162	43392	60143
35	21953	13307	10202	7739	48579	40854	41628	33935	11560	11170	9210	34648	63689	57524	10566	10298	44282	44992	33864
36	23162	15441	7143	10317	59870	48374	43018	36115	9384	13306	10059	55253	49417	56531	11228	9058	53112	63513	65465
37	36231	13469	8530	8977	51253	38153	35351	53045	9420	8375	10671	31997	46931	36738	10208	13563	42873	49912	58200
38	20997	12024	12710	9554	54403	46222	21652	41325	14581	12231	8141	38532	48570	57533	12878	10485	48246	71796	64062
39	16436	14796	8748	11561	51030	39167	47264	38663	18634	8202	6810	41181	44470	60442	11325	10095	55886	68648	49449
40	24379	15546	8498	6313	48714	41901	30446	25810	12271	12522	9449	52285	45343	41532	13967	12381	57687	56678	51958
41	25035	12809	11741	8614	54130	31273	26065	34160	16062	14231	9506	42372	51557	52218	10246	12818	48815	65580	70493
42	25171	11890	6854	11051	48023	39879	48557	24922	15440	11461	10765	51703	43949	43838	12164	12127	47704	71668	38860
43	23717	11677	11263	12139	53593	38299	48350	32967	11921	9025	13016	51520	58424	60198	10956	12467	47194	74385	58355
44	19007	11354	12034	12465	32681	41539	33794	32781	13515	12993	8863	46304	27646	42545	11724	12622	45070	65838	55854
45	26564	17193	11338	7755	52358	40958	41531	35546	17374	12760	10516	50790	50976	54206	7511	7506	59476	62683	50249
46	21970	16121	7828	8959	53068	43103	41734	32359	13486	12046	10606	39798	44657	46549	9218	10258	52984	67860	54242
47	25572	14801	12976	11218	58390	52746	35019	41733	13590	11149	6155	41648	52491	56758	11017	12187	60154	67744	55217
48	25894	18082	12607	10443	44080	47042	49625	26394	11137	12733	11187	60394	36915	56383	12902	7889	49451	65929	64495
49	19840	14507	13203	9067	51125	42565	40010	37885	17758	13648	9106	52522	50316	36275	8615	9899	45756	64956	57146
50	24875	10736	12851	10420	57519	48389	39682	38055	13773	12887	7706	56146	43779	53922	14084	10283	54154	60285	44295
51	14600	15117	8299	9874	51774	44725	31917	33845	11227	13519	7162	47882	62621	42940	8706	11853	54142	49081	58013
52	20509	11655	10400	10371	54180	39371	37761	32972	12477	10920	9708	50079	57819	47161	11122	12653	45888	63877	41572
53	23682	7303	7569	6071	57661	46780	44386	34946	18666	10901	8026	50308	47718	60401	12870	11504	52088	63911	55776
54	19792	14966	7817	9647	56508	44750	45222	35151	15729	12716	10089	53909	41716	52724	12882	9577	59800	51092	54813
55	28953	17549	8652	10795	52463	46225	33799	45686	15472	11123	11255	40120	48192	46526	10109	7881	56295	61825	51659
56	20296	15269	9952	8827	65687	45701	28627	29106	16200	9858	11136	28699	48220	40733	14175	10083	56227	60000	48031
57	24646	9286	11056	12870	60176	46805	38912	39501	18151	11708	10484	46388	52467	44800	14985	9010	44760	66183	38632
58	25353	11839	8883	8929	60041	46381	47418	34616	13940	10760	9493	44710	45178	49354	11424	8166	54919	65788	64948
59	25960	10278	8755	9788	57316	35861	41364	28703	15300	12232	10217	58153	42952	44874	12885	11749	58892	56639	45821
60	30235	13087	10600	10539	48195	50217	34982	28594	16439	8954	7754	45475	36355	59300	10700	12741	59493	63785	64826
61	16808	11769	8681	8310	46663	50678	46959	32728	10883	7315	10092	36717	39450	49299	12996	11129	52807	59593	54550
62	20336	8655	7475	9788	38556	33083	43219	26556	10811	12091	13023	57844	51278	54768	11288	8916	56466	58956	71850
63	18600	12388	7516	10271	49139	41680	36781	25641	15853	12126	11081	45978	51900	56045	12205	10270	59553	71744	61291
64	27775	14564	9038	11816	51519	37666	48531	42575	14378	9147	12902	57320	48927	52753	12194	11199	44644	60117	59935
65	23875	14695	12284	11979	51850	42651	46585	45494	17724	10168	10432	52351	35300	43875	10845	12529	48569	70525	35809
66	21161	12003	13420	10517	45522	28019	38433	42228	17238	11283	12114	40030	41180	28484	11929	8272	44943	66989	50575
67	24211	11056	9445	6967	52211	45476	37953	33765	18069	13239	13772	53996	58660	35315	8007	12675	59005	69827	44215
68	22097	10819	9509	11264	49974	50772	39294	42186	13985	11031	11948	48846	46785	41872	10666	9451	48542	53822	57209
69	21098	15983	13170	11298	46616	45165	38860	40900	13799	13164	6180	38977	34896	37075	10175	10187	50290	71101	56980
70	22220	11927	5916	12322	44201	52524	35706	40809	7601	11137	8347	54251	55406	55201	8961	12791	49458	70778	48880
71	16562	15832	13636	9953	50956	40358	37327	42928	13969	9979	8077	39383	23241	63781	10491	12847	56913	55131	59278
72	23196	14034	9049	9911	45206	47716	33352	39433	14656	8348	10172	59539	48226	51839	13526	13875	41735	71377	60928
73	22073	7740	11243	10125	37358	28290	31021	32953	12362	11727	7193	47938	43645	58623	11942	12154	49482	71748	52890
74	27154	13570	9659	14512	37819	44360	41598	46561	13542	10013	10714	46486	46549	62574	9747	11064	58550	53278	59476
75	21580	12412	14429	8081	52644	44927	41970	44614	9541	10991	12330	45779	55769	48485	12756	8178	41021	69545	56559
76	19691	16488	10066	9554	41391	49084	41888	34639	12967	7005	10057	48787	53706	37678	10244	10665	38442	71943	51577
77	25338	13320	14323	8860	46871	52521	34907	38352	11448	8992	12826	44053	45046	64251	7257	10689	46020	77719	45356
78	23069	9919	11147	8426	49886	28150	37300	31735	12954	14631	10410	52566	54543	34275	6709	9139	53477	77326	48797
79	28673	12416	12156	7070	62488	43224	41450	32223	13502	11116	10963	44307	46372	40333	11209	10858	43838	74067	62086
80	19157	14260	10658	9880	63577	46070	40631	37906	7564	14039	13775	36974	54608	53774	14317	9218	43842	40202	60540
81	19288	13775	11139	10812	46830	37471	28095	39956	17332	10095	13156	37688	35681	38285	11403	14293	44110	66042	51603
82	33358	13553	7535	8106	38649	39048	44279	36087	12869	8887	8385	38266	57241	46584	12345	11702	58342	61540	52924
83	31841	14732	11299	8876	45084	42510	38888	42737	18118	13124	11359	34170	46519	56657	9668	11230	52067	73573	65555
84	23113	13211	8332	9390	52793	53648	39446	43530	16805	12379	9248	50697	46121	47217	10193	11176	42137	77556	47602
85	26881	12959	6379	9541	36530	50646	37500	31053	12347	10280	9674	42274	36162	44989	9899	11044	45864	49306	52118
86	33004	10255	9183	8897	36700	40166	30235	23120	13475	10405	11287	53674	48790	42890	9099	13068	46664	68853	65340
87	20387	14929	12208	9338	50046	53076	42660	46763	10156	10279	12328	36149	39464	48251	12766	10332	43462	46259	46450
88	16708	17126	8523	8717	57709	41796	40943	39464	10522	9910	10634	53544	51694	55180	9871	13279	60179	67933	49796
89	30431	13700	7438	10992	42874	37355	45491	34831	15160	7571	11202	48924	47523	54749	11007	11679	47231	61551	48711
90	20638	10854	9523	11480	43991	36996	41207	44086	13515	9635	11697	44920	39709	65037	10280	12511	49631	57224	50455
91	23637	9602	11389	10414	40846	36377	34143	42161	11935	8216	12334	47924	50715	39555	9682	5493	61243	65602	60302
92	23774	10937	11556	8796	48220	41565	29104	43603	15720	9103	6795	37179	36550	60039	12342	14061	44749	52047	47496
93	25755	14264	12039	9531	55758	36664	37394	40386	11152	13685	10324	43138	61139	37860	8732	10930	48971	48331	56665
94	21080	10080	11817	12360	49231	50562	30918	34385	11301	12049	11941	58757	55359	49771	13696	10910	41267	58423	52163
95	22267	12379	11144	11567	56242	39801	43692	27090	9502	13258	10578	51885	51500	48633	10065	9421	40866	66020	50056
96	30709	17343	13634	11555	48933	45252	52356	32746	16670	11442	10366	42750	48334	47879	11174	12119	54363	57515	48195
97	33330	13857	9214	6979	51220	48339	49562	25151	16903	10422	8598	36241	34044	52703	7549	8663	44246	62662	58921
98	21021	16468	10167	8581	52562	40938	36723	42854	16387	6986	11365	54006	51080	26323	12586	10032	53460	63370	55788
99	14107	15127	8238	11563	35201	28977	40409	36188	14443	14069	10250	60426	48660	51523	10927	7580	55693	55930	45553
100	20843	11005	11820	10122	55911	39243	29593	38348	12998	10972	10296	54546	33621	53518	13524	9875	40223	76760	57626
101	26048	12670	12995	12748	63869	36552	45772	38621	12138	10046	7381	48211	43458	46790	11570	12729	41998	61299	65367
102	27315	13156	10679	11773	40565	39476	40404	33822	15990	9834	8236	61184	49269	43108	11134	10512	46435	53389	48825
103	18710	17911	11480	11823	52253	43262	34695	20886	15017	14105	10661	44928	38037	54383	13808	12484	59021	68584	67701
104	22087	10948	13280	11682	31923	56089	28647	21197	14652	12932	10503	52011	42558	49048	11619	12706	55666	60857	57491
105	19686	15462	11191	13339	53604	41997	34890	38927	13111	7827	13042	40068	47250	41953	11261	11901	51431	67363	57921
106	18263	14504	11172	9475	58113	30799	50832	21166	9951	13631	9781	40597	45834	57289	12737	8361	47783	64475	56923
107	23517	13199	11063	7570	45104	54370	30151	37472	13394	11881	11959	55395	46120	39762	13843	10199	46327	64120	38252
108	27243	13356	8177	12861	46709	48960	48651	30414	15956	10447	9839	41491	46033	50119	11709	12229	46442	68654	53653
109	22676	14966	12584	10759	53859	36143	33721	35492	10522	9680	9242	60807	37394	59466	9080	10738	49243	66305	65815
110	27169	12967	6956	9779	60949	51813	47085	44388	16617	12962	9899	59444	39918	50154	9728	12641	48884	68041	41140
111	21466	9111	12170	11682	49668	44821	32486	36976	16063	11545	9839	45909	47436	41206	11937	13341	38353	56234	56823
112	23668	11716	12481	10097	56916	46983	30589	42151	11834	13065	12050	44883	53096	61851	13426	12589	63463	69413	61117
113	17269	13523	9752	8482	44589	47641	30385	39736	14546	14680	12500	51088	39377	36030	10742	8051	49811	60166	73449
114	24152	15547	6928	9509	66547	53363	30084	30740	14706	9757	12081	46444	45112	34883	12542	10534	54732	55148	43917
115	23526	17691	12258	10331	38817	37387	44072	36600	13208	12324	8537	46881	39249	49692	11549	10357	55316	64108	52734
116	15317	12091	12380	10403	52377	37787	24610	24678	10139	9972	9240	45000	45671	55754	9152	7549	60725	49224	56406
117	22719	15045	8889	12442	48463	43023	38704	26246	15314	9025	10983	55259	52014	40474	10683	10866	39576	68919	60094
118	21487	17905	9168	11357	49939	41517	38330	36635	15038	14678	11792	55084	42573	47685	12274	10109	61719	45389	50832
119	27595	11269	12519	12420	58870	35977	32049	38319	15697	12539	12646	43380	54838	55902	8226	9284	51982	75112	37214
120	28301	9177	11405	11196	46444	35010	24532	35813	13920	10571	9136	54748	42896	52919	14125	12535	62682	52303	58742
121	28346	17319	11815	11070	59918	28532	38117	32724	18086	10948	10357	47936	30625	54756	11821	9212	51771	52061	60189
122	20386	10869	11519	8364	40948	36457	34991	45643	17037	11964	7395	58669	53396	45034	11996	11022	57179	53801	52414
123	29251	9847	11540	11164	41803	41659	48356	41223	15249	10803	9947	55325	64539	41989	13693	7506	45177	64214	50147
124	24111	9661	11333	10603	47227	34031	42427	42867	15629	9632	10334	52231	59237	53828	14333	10176	63767	40327	57405
125	24253	9839	9720	8947	53998	32003	39751	40428	19151	12580	10441	39157	45258	54401	14743	11011	58237	57412	55780
126	17726	13959	11486	9462	58528	41930	37429	27636	17730	14167	9052	39477	53500	49388	14001	6686	54063	68063	62952
127	19054	14024	13512	9099	53289	38299	44219	36001	7487	10409	10577	39950	47737	34482	11168	12613	53712	52352	34926
128	24207	13538	10824	13431	58977	49808	41865	30800	9096	10717	10705	36126	46307	52120	11583	12789	46813	63876	63469
129	26734	16285	8875	5980	56716	48856	39007	38538	17642	9807	7332	49898	43383	50080	9980	9605	57508	63838	49473
130	17811	10680	10279	9348	68818	44923	33840	41535	13413	12379	8395	42810	55167	35575	12516	12546	43555	69911	65894
131	26764	13710	8372	7521	46484	39048	51428	49157	13252	9625	9698	50760	41518	45688	10803	12817	58665	65716	56830
132	27207	10950	14258	10813	40592	45660	34277	43846	14564	11795	11720	65117	38833	44430	12257	12104	58468	76559	59796
133	30920	13091	13262	11655	40526	46099	31472	40368	11410	8415	12748	54594	51551	44316	10083	10195	45666	65085	55420
134	20047	13924	10310	11414	48108	48381	29244	28693	17927	11106	11869	59673	43196	51015	13825	10287	61626	57453	58113
135	26659	14813	11195	12665	61844	44760	37536	25718	15830	10247	11502	53202	50323	43192	12632	12129	57487	45930	52980
136	19835	12729	11668	12220	63203	42626	48698	39363	12280	9643	9239	40103	53830	52873	9184	13096	43204	72765	65061
137	25707	8366	14156	10923	50003	44884	48216	38127	14423	11714	9805	45219	46220	54920	15219	5970	59225	48091	50276
138	16633	13155	9950	10410	50495	35811	37869	35611	15276	10501	8724	46473	54596	63411	10214	10779	52598	63485	54336
139	24885	10698	11981	12259	46468	44671	38411	39265	13594	8124	9398	59466	41915	50252	7838	7926	44666	60858	46746
140	19700	17554	8273	9900	44664	51065	29718	32612	13409	12451	10462	52647	47630	59061	10735	7348	46634	69534	54102
141	29931	9306	7290	10537	58249	39350	34371	43393	11645	11360	9926	34880	49231	53557	8828	5469	41524	73931	46554
142	27649	14605	7700	4816	57719	52323	35099	45410	10973	11562	11771	38906	38481	44857	12850	13098	51449	67893	65525
143	16625	14020	10600	11634	58699	35556	43785	37729	9753	10750	7905	52240	55525	58329	10262	10540	60700	44939	39347
144	22730	16920	11513	9490	55237	34410	40557	24284	16698	10672	12395	58171	55229	45006	13482	11451	32038	55607	48600
145	17255	12619	12351	12588	51804	50319	29146	36073	14853	10988	9979	42202	54076	45756	8335	8859	53786	61088	52700
146	27615	13686	11763	11643	53824	51127	28214	44282	16191	10358	10717	45199	55164	61348	13118	14609	59237	72584	60570
147	29546	12365	8868	10735	45217	47581	32391	35610	14279	9153	11296	47262	56198	38495	11402	12824	44750	68860	62521
148	25766	15034	11400	12347	30761	47818	40743	34328	15009	13205	10245	64542	47060	47887	13151	12328	46097	67838	60461
149	21310	15475	12511	10279	64673	46248	46758	43398	14836	10330	9179	39185	40511	52098	13901	13810	53578	63372	56487
150	21252	14644	11760	11989	41903	38465	36971	46017	15110	9867	10770	47548	40331	42439	8533	8146	47381	63627	53281
151	28974	14316	9473	12502	60886	45090	47924	41305	18742	9664	9142	34068	51599	41097	9682	12546	73566	55641	64194
152	27878	11433	11223	9646	24491	38121	40867	44575	10806	9319	10391	48163	43241	46919	11230	12002	35540	60249	44955
153	21694	11433	11326	11485	46287	42315	32428	37672	16519	9767	9421	41027	48450	54852	7168	11572	54504	60952	57380
154	19412	16535	11990	8867	54443	31070	36609	36941	15813	7695	10067	50848	44055	50340	10339	10932	52969	33864	54490
155	21555	8292	7684	11141	57606	47327	39647	46906	9918	13717	5688	50614	41362	66362	13800	9699	43900	65720	42176
156	23209	15449	11499	9756	38575	50110	35914	43559	14615	12479	9408	40115	55682	53487	11950	11455	47569	41273	53049
157	17721	12963	11337	9632	49963	44327	39408	47023	14295	9663	9846	59433	56490	52826	13061	11170	58363	57870	54738
158	24148	17296	10330	11944	44727	42040	35338	40701	14733	12845	12716	41415	51759	50573	11371	7151	50483	63412	50566
159	29533	14453	10810	9099	41711	27677	49344	36552	14672	11586	9392	51703	45582	34721	9600	14095	56441	55906	67627
160	30285	14897	11829	9026	56727	39427	38542	34845	11271	10016	7387	35484	44011	61041	12680	12157	56762	66660	60635
161	27439	10031	10851	8559	38140	40279	27327	34157	14127	12397	7716	55220	42278	45756	14361	9073	60241	65600	45903
162	24107	12941	13495	12281	51423	48722	43756	39578	16365	11987	10294	52574	47875	51282	7046	10572	58795	57455	50140
163	17807	10192	11426	9763	45788	37284	46209	32483	11518	11212	9843	39759	49882	47987	11454	9706	56474	66971	55681
164	20446	17479	9708	8611	54746	45184	34230	30155	14078	11523	11363	42151	42502	53399	11080	6726	60234	56625	38896
165	20325	12029	10560	9749	32207	43866	46761	39388	11387	7274	8186	48568	51701	59653	12951	12216	37449	56214	47929
166	25646	10029	11667	9244	46219	40530	43538	36316	15332	11564	10554	40827	57888	55322	10009	12932	49941	67953	64127
167	27021	14613	9585	9834	46002	55918	44389	41043	16254	12857	10203	50741	41207	56832	12735	9373	44334	77050	50235
168	24950	8947	8511	9600	52211	44502	38936	30948	15727	14338	7643	48577	44241	58864	12009	7997	53194	67983	41093
169	18891	9409	8211	11512	58888	31931	46573	33299	15370	10489	11795	43767	38788	52353	12375	9528	48040	67826	50165
170	18764	12572	8886	11919	33475	43466	38423	31369	18197	7799	9962	46890	47784	48097	12732	11560	56041	55366	45364
171	14570	11637	12765	10472	37679	32272	42162	41216	15281	14028	9982	40941	54205	47145	13289	12611	54535	64136	66608
172	25157	13617	10613	11611	61830	34898	51630	34744	12906	13814	9669	52464	52640	45700	12492	12273	56710	78507	62027
173	23245	9377	9329	11810	53882	48863	49801	40313	13007	11788	12127	49931	47646	59377	10514	10252	45825	74559	56044
174	18951	12599	13282	12867	42003	39491	22703	46835	13351	14736	10341	51996	33721	47633	12368	12808	46762	75200	56899
175	14795	11053	11689	11753	41993	39582	37946	28138	14023	11390	9132	44926	45329	53003	11904	11809	47476	63224	52654
176	26543	12574	15936	9299	53892	38645	27598	45278	12196	9969	13621	39452	54406	49410	9476	14661	52944	50287	58028
177	20085	12019	12541	12548	34874	28380	35774	25829	13660	12708	13026	52376	54394	53590	9395	11085	37527	43388	62767
178	20666	14550	12957	9268	46080	39824	34571	29461	11769	8018	12890	62946	55591	38684	13869	13796	52565	53834	62981
179	20158	17394	8890	10436	49227	33880	43411	37114	13248	11875	11671	50202	35870	48306	10576	10953	45046	69286	44976
180	19373	11470	12991	7811	38319	43505	36971	44094	14359	10432	10271	45131	36678	56003	12227	9010	46306	55336	61607
181	21086	15961	8786	11269	50741	31951	32371	43025	11114	14025	10765	47412	49120	47069	13066	11092	44797	51067	60654
182	21790	12378	9652	12298	53056	47790	51576	36477	11938	11211	13300	50973	43704	47016	12159	10383	48001	58361	46304
183	21806	12660	11178	10109	45245	48059	39801	42070	15626	13710	10203	40213	52023	50336	13085	11215	54866	57337	52081
184	24951	12516	7967	9456	42384	45685	43383	27585	11916	11375	12423	47779	57740	50357	9689	10455	50321	54846	49919
185	20128	13196	11369	8831	58215	38026	30140	44014	16315	7897	6668	46601	43315	55639	12371	10704	54185	63068	44194
186	22560	14633	10430	11692	41510	39930	26926	40718	13387	13418	9063	47130	45116	52888	7541	9707	55961	63367	72389
187	26538	13517	11497	12081	54288	50026	39862	25792	16917	13307	12751	45108	42248	45284	11911	8888	57431	75068	52550
188	20751	8691	7966	8222	56104	40963	32088	49977	16249	11095	5501	57971	40153	41124	13708	12181	49419	50810	40404
189	22306	12805	9751	12718	42120	48584	38796	34372	14692	8719	12079	49014	58578	48809	11158	11800	65589	64539	51463
190	26189	13811	12167	9333	58191	35379	38590	45660	19205	14264	9490	47059	59560	40264	6818	9888	46394	71239	55853
191	30387	13447	10482	9444	48137	34572	37067	36983	17729	13621	8847	39380	33617	44745	11686	11098	56320	63962	60137
192	24964	12787	11586	11400	42167	40787	39555	37275	15374	12990	11919	49358	54312	53131	12456	12532	46383	67985	55371
193	28486	12471	10427	9954	61774	41926	38943	38361	15342	10977	10540	43838	59845	49355	10047	7019	57267	64541	51974
194	20598	17628	10955	11062	54316	46205	45061	43461	17328	13701	11344	44409	50818	61117	12581	11044	57307	70793	36144
195	22016	15867	9591	7546	29237	39370	42375	35822	12815	10424	7752	40370	53280	35315	14211	8635	45098	57182	57683
196	20976	11352	9788	10583	55204	43243	33872	30927	13669	13228	8652	46559	46266	50240	13949	7768	44189	58334	53765
197	25288	14633	9652	7415	45644	45013	37193	31464	15761	12470	8078	55721	44284	65426	9132	10177	54771	73684	60478
198	32173	18678	13557	8682	57834	55888	55051	35575	12752	11729	13416	45355	42785	43789	14036	10882	68027	72501	34561
199	14952	14861	11288	9853	65964	49058	29841	28995	11988	10296	8225	54473	30971	44341	13011	11933	55091	51129	42353
200	19083	9285	7535	9728	60871	27844	36603	21889	17854	13655	11535	43553	43735	55674	10040	9578	53940	53251	46576
201	17420	10937	11277	11726	39493	42635	34390	44877	16218	11166	8939	47195	59422	55747	9220	8529	46896	60402	51892
202	21124	11342	11043	12705	64715	47027	51056	43829	11383	10187	11983	43675	55133	62612	7670	13291	52746	58302	48230
203	27017	10260	7716	10143	47915	43675	39074	27080	14337	9942	7488	36355	38770	38266	11060	11458	55978	67434	50925
204	14774	16275	12203	8535	61637	54109	37635	47020	18010	13635	8872	56684	48974	46455	11767	10099	51584	56289	45233
205	22958	13649	10108	11403	41630	38546	51960	42000	14976	11362	8664	41967	59299	55616	13640	9986	59450	71639	65277
206	20711	13173	11305	12083	32803	38615	31851	42559	18031	13079	9641	47190	62622	36311	10708	13516	44813	72527	56146
207	33773	11773	11353	8683	59164	37519	36317	37058	18895	11383	9278	51868	59357	53937	15395	8578	43250	76154	53671
208	18029	15263	8876	9915	60573	37479	43695	39534	15624	12396	12545	40964	54108	39296	6333	11976	49536	53750	53633
209	27000	15293	11168	8395	41511	40573	51167	32184	18533	13767	12375	46849	48226	37752	14094	11709	55300	61609	65269
210	31547	11674	10183	12339	40126	36328	39709	37284	12743	5330	12297	33718	48846	48637	8760	12232	48513	64848	49959
211	16562	13806	12400	9591	41867	48971	39742	46462	15131	10835	9817	48237	48622	39918	10685	9309	62216	69456	65284
212	24638	10715	8960	10125	35980	47634	30055	37482	15009	9936	11806	51812	35803	59222	12626	8809	62343	62580	44893
213	16709	14374	9794	13476	56389	51363	51045	41524	14352	12794	8784	44824	44307	52374	14237	9677	52076	56709	44987
214	19759	14786	8437	8474	42442	40575	40623	34405	11865	14813	9611	48158	53702	39313	13061	8426	49722	59123	54767
215	24596	15400	12645	10560	50878	43756	45335	44989	14566	11945	12474	47223	56786	62308	11810	9092	57608	54994	65937
216	16751	11853	10391	12634	40394	41423	45206	38099	11107	13067	12188	43992	54315	54524	14269	9865	58060	61497	66971
217	17709	12443	11153	13205	57886	41872	40088	45572	15094	13676	10864	41322	47010	55193	14078	11077	45011	61343	56118
218	25618	15535	9921	11494	42228	36743	51225	41621	18093	13549	10774	43227	46205	47147	13175	11828	56077	65272	50675
219	26002	16479	9987	8035	50980	32080	42433	34301	13605	12293	10805	46989	45708	33363	11450	9357	58221	75718	49821
220	18964	10071	11566	10100	55808	33000	44416	40268	16769	13840	11728	42743	42220	58470	13426	10085	52127	60136	63565
221	24225	11039	11898	9365	39891	47352	42935	40378	13860	12755	12636	48322	34165	41221	13281	10306	46074	52316	53289
222	23039	15550	8444	11487	40882	43512	37609	39562	16372	7202	8216	40621	34929	39905	10887	10122	70254	62605	56283
223	19662	12818	11022	10785	47409	54722	41870	33589	10260	10966	9791	48919	45969	51948	12613	13281	59598	66249	61578
224	23230	12692	9931	10406	27622	50380	44754	51165	15400	13958	11130	54503	55810	54514	8056	9913	44573	65496	63052
225	26394	8864	6941	10717	49587	37169	35772	41749	12663	11542	8134	48881	58338	51981	8962	10605	52984	61361	51981
226	19675	17449	10489	12142	55537	55151	40462	29964	15934	15244	9171	35235	46273	46160	9315	12401	59902	69940	49697
227	27675	13800	9638	9192	52731	37514	39040	39929	9846	14773	13986	54154	51751	42673	11534	10004	62292	48612	66314
228	18838	15115	9939	7840	57538	45743	42531	31523	17394	14193	11116	53066	58898	41061	9774	9420	58150	67717	46595
229	14526	13332	7783	10731	58679	41087	47491	41091	14863	8885	10387	52453	40659	47779	12504	10090	60434	57934	60142
230	16211	10682	10845	12456	45872	55523	34669	46282	12357	12081	10378	63775	52243	54474	12290	10846	52208	59524	57017
231	27507	9253	9710	9212	48360	38750	28606	42630	17954	11671	9451	55183	54169	49728	9958	11872	50136	62541	60525
232	17979	15110	12452	9070	39233	57551	43447	41368	17901	10943	11003	48672	46694	47821	12969	7942	60733	65823	63193
233	23471	12215	14269	13599	64949	42118	49027	29574	11219	11092	10768	53043	56985	59138	8905	10094	52037	72331	65123
234	24664	13746	10517	9606	47386	33826	51757	32817	15598	13758	12245	52612	36518	33580	10144	11537	47694	61742	53489
235	16649	16220	10718	8384	50424	52470	29752	43353	13330	10513	13944	45335	48224	39684	11665	12806	61644	52096	55427
236	17636	11735	8377	5533	63068	51583	35844	36093	7184	14254	10645	52898	44130	40510	11735	11558	49401	59141	55464
237	13459	12457	8600	11844	45656	45232	42484	40525	12835	10154	8982	51602	45360	54306	11319	10534	50290	63185	36693
238	23611	12393	11110	7786	52362	33870	40103	40673	11915	16039	9355	39996	41288	56012	14595	10540	72586	75509	59686
239	22090	11473	11592	11387	43662	37323	42578	32199	12915	13978	9548	46353	46338	54510	10574	8252	48160	76470	39078
240	25113	14301	12181	8315	48404	38790	28139	38399	11710	10491	7864	44568	32835	59700	9828	13154	41257	71458	59577
241	18820	12999	12941	8453	36874	46626	41146	44012	11878	10220	10193	46245	47422	52394	8192	10383	56001	57307	54216
242	24975	14891	8461	12549	47725	44708	38310	45093	12710	12109	9495	52191	50867	49474	12212	12898	65897	73280	54172
243	25356	13079	8417	11710	46426	38822	27280	35694	13219	5933	8588	42675	41446	54391	10245	8777	54075	67123	61129
244	26826	12464	6530	11799	38469	52659	34137	34439	13228	9978	10936	56109	58257	45218	11104	11994	58859	50120	43751
245	25644	14473	9901	12182	52290	51950	36075	46554	13175	11060	11285	42062	53721	51829	9021	10684	61410	73882	51131
246	22713	15498	10506	9756	58743	46466	56037	37592	15853	11825	11703	56739	37354	38726	10239	13456	45667	65524	67108
247	20539	13601	10660	11261	52505	42578	41653	40541	12581	9955	11756	36266	47910	46804	12211	8413	60434	70629	50649
248	22664	17937	10933	8966	54585	37652	40476	32512	15454	11455	10245	43147	43870	35742	12940	9797	38167	64138	53612
249	22145	13619	9743	9724	48409	41386	40356	38564	11250	9093	10448	52009	33534	48580	11186	9103	45741	51475	60669

## Sheet: 3d
Hospital pressure (weeks)
Adherence:	Full								Limited-loss						Continuous-loss
LD type:	Strict				Moderate				Strict			Moderate			Strict		Moderate		Curfew
Duration:	2	4	6	8	2	4	6	8	4	6	8	4	6	8	6	8	6	8
95% CI lower	0	0	0	0	2	0	0	0	0	0	0	0.225	0	0	0	0	4.225	5	5
median	2	1	2	2	10	9	6	6	2	2	1	10	10	11	2	2	11	12	10
95% CI upper	2	2	2	2	11	11	10	8	2	2	2	11	11	12	2	2	11	12	11
3	0	1	2	2	10	8	0	0	1	2	2	6	10	12	2	2	11	12	9
4	1	2	1	0	2	9	7	5	1	2	2	4	11	1	1	1	11	12	8
5	2	2	1	1	10	9	5	6	2	2	0	9	10	11	2	2	11	12	10
6	2	1	1	1	10	10	9	5	2	0	2	9	10	11	2	0	11	12	10
7	2	1	2	2	11	10	5	5	2	2	2	0	10	8	2	2	7	12	11
8	1	1	1	2	11	10	7	2	1	2	1	10	10	11	1	2	5	12	10
9	2	1	2	1	11	8	6	5	2	1	2	10	10	11	1	0	11	12	10
10	2	2	2	2	11	0	6	7	1	2	2	10	9	5	2	0	11	6	10
11	2	1	1	2	10	10	7	6	2	0	1	9	0	11	2	2	11	12	10
12	1	2	2	0	10	7	1	6	2	1	1	6	1	9	2	1	11	11	10
13	1	1	2	1	10	10	4	6	0	2	2	10	11	11	2	2	11	12	10
14	2	0	1	2	10	9	7	5	2	2	2	9	11	11	1	1	11	12	11
15	1	0	0	1	10	10	5	5	2	1	1	11	11	2	1	2	11	12	10
16	2	1	0	2	10	10	0	5	1	2	2	9	9	11	1	2	11	12	9
17	0	1	1	2	11	9	0	5	1	0	2	10	3	11	2	1	11	12	6
18	2	1	1	1	11	4	6	7	2	1	2	0	11	11	1	0	11	12	10
19	2	1	2	2	11	11	10	6	2	2	2	9	11	12	2	2	11	12	8
20	2	0	1	1	7	10	5	6	1	2	0	0	2	11	2	0	2	12	11
21	1	0	2	0	10	9	0	6	2	0	0	10	10	11	2	1	11	12	11
22	1	1	2	1	9	7	0	8	1	2	0	9	2	12	1	1	9	12	8
23	0	2	0	2	10	7	5	4	1	2	0	10	10	8	2	1	11	12	10
24	2	2	2	1	10	5	0	6	2	2	0	9	11	11	1	1	11	12	11
25	2	0	2	1	11	7	6	3	1	1	0	10	11	11	2	1	11	12	10
26	2	2	2	2	11	9	7	6	0	2	1	10	10	11	2	1	11	12	10
27	2	1	0	1	10	6	5	6	2	2	0	9	10	11	0	2	11	12	11
28	2	0	1	0	4	2	6	6	2	2	2	9	11	11	2	2	11	10	11
29	2	2	1	1	2	11	10	8	1	0	1	10	11	0	2	2	11	12	10
30	2	2	2	2	11	9	5	6	2	2	1	10	11	11	2	1	11	12	11
31	2	2	0	2	11	5	0	7	1	2	1	10	10	0	2	2	11	10	11
32	1	0	2	0	1	6	10	6	0	2	1	10	10	11	0	2	11	12	8
33	1	2	2	1	11	4	5	5	0	2	1	9	10	10	2	2	8	12	10
34	2	1	1	2	10	10	5	8	2	2	2	10	11	11	1	0	11	9	8
35	1	0	2	1	12	11	5	0	0	1	1	10	10	11	1	1	2	9	4
36	1	1	1	2	11	9	9	7	2	1	0	1	11	11	2	1	11	12	11
37	1	1	2	2	10	6	5	6	2	1	0	9	11	3	2	2	11	5	11
38	1	2	1	0	10	8	6	5	0	2	1	2	11	11	1	1	10	5	3
39	1	2	0	2	11	9	6	5	0	2	1	11	11	11	2	1	11	12	11
40	2	2	0	1	10	6	5	9	0	0	2	0	10	2	1	2	8	9	10
41	1	1	2	1	10	10	0	6	2	2	0	7	10	11	2	2	11	12	11
42	0	2	0	2	10	7	9	6	2	0	0	9	10	11	2	1	11	12	10
43	2	2	0	0	10	9	1	0	1	2	1	11	10	9	2	2	11	12	10
44	2	1	2	1	10	0	0	5	2	2	1	9	11	11	1	2	11	12	11
45	2	1	0	2	10	8	10	0	2	2	2	10	10	11	2	2	11	12	6
46	1	1	2	2	10	7	9	4	0	0	2	10	11	12	1	2	11	12	10
47	1	1	2	2	2	8	5	4	1	2	1	10	0	11	2	2	11	12	10
48	2	2	2	0	10	8	6	5	2	2	2	10	11	11	0	0	11	12	10
49	1	2	0	1	10	9	6	5	1	2	2	8	10	11	0	1	11	12	10
50	2	2	2	2	11	11	5	6	1	2	0	9	11	11	1	2	11	12	10
51	2	2	2	2	9	10	10	0	0	2	2	11	2	12	2	0	11	12	11
52	0	2	2	1	10	8	6	5	2	2	1	10	11	0	0	1	10	12	11
53	2	0	2	2	11	10	6	6	2	2	0	11	10	11	2	1	11	12	8
54	0	2	0	1	10	10	3	5	0	2	0	10	11	10	0	2	11	9	10
55	1	1	1	2	10	7	5	5	1	1	1	10	11	11	1	2	11	12	7
56	2	0	0	0	11	9	8	5	2	1	0	10	10	12	2	2	11	12	11
57	1	2	0	1	11	10	9	5	2	2	1	10	10	11	2	1	11	9	10
58	2	2	0	2	10	10	5	7	2	1	2	8	11	11	1	0	11	12	10
59	1	2	1	1	11	10	0	0	2	1	2	0	10	8	2	1	11	12	10
60	2	0	2	2	11	10	5	6	2	2	2	10	11	11	2	0	10	12	6
61	2	1	0	1	11	10	9	5	1	1	1	10	10	11	2	0	11	12	11
62	2	0	0	1	11	5	6	0	2	2	1	10	10	11	2	2	11	12	9
63	2	2	1	2	10	10	5	0	2	0	0	10	2	11	1	2	11	12	11
64	0	1	0	0	10	10	9	5	0	0	1	4	8	11	2	2	11	12	10
65	1	0	0	1	5	1	6	0	0	2	2	11	11	11	1	0	11	12	11
66	1	1	0	2	10	8	5	0	2	2	2	10	10	11	2	1	11	12	11
67	2	2	1	2	10	7	10	6	2	0	2	11	10	11	2	2	10	12	11
68	2	2	2	2	10	9	9	7	2	1	1	10	2	11	1	2	11	12	4
69	1	1	2	2	10	0	5	6	2	1	2	8	10	0	2	0	10	12	10
70	2	1	1	0	10	9	6	5	2	2	2	10	11	0	0	2	11	12	8
71	1	1	1	2	10	10	6	6	1	1	2	10	10	10	1	1	11	11	10
72	1	2	2	2	10	10	6	6	1	2	0	8	1	2	1	1	11	12	10
73	1	1	0	2	10	10	5	6	0	2	0	11	11	11	0	2	11	12	10
74	0	2	2	2	10	8	5	6	1	1	0	8	0	12	1	2	11	12	10
75	1	2	1	1	10	10	5	6	2	0	1	11	10	11	2	2	9	12	11
76	1	0	2	2	5	0	2	4	1	2	0	10	10	11	2	2	11	12	10
77	2	2	1	2	5	9	6	8	1	1	2	10	10	12	1	2	11	11	11
78	1	1	2	0	10	9	6	7	0	2	2	10	11	11	2	0	7	12	11
79	1	2	1	1	8	10	6	5	1	0	1	10	10	3	1	2	5	12	10
80	2	1	2	0	10	10	5	6	0	0	2	10	10	12	0	2	11	12	9
81	1	0	2	0	10	0	5	5	1	2	1	11	11	0	0	1	11	12	10
82	2	1	2	0	11	9	6	4	1	1	2	10	10	9	1	2	8	12	11
83	1	2	2	1	11	10	6	6	0	2	2	4	11	11	2	1	11	5	11
84	0	2	2	2	10	5	0	6	2	1	2	5	2	3	2	2	11	12	10
85	2	1	0	0	5	7	7	5	1	0	0	7	11	11	2	2	11	12	10
86	2	2	2	1	10	9	5	7	2	2	2	0	10	11	1	2	11	12	11
87	2	2	0	1	10	11	6	7	2	2	1	10	10	11	1	2	9	12	10
88	2	1	0	1	4	10	5	2	1	1	1	9	2	11	1	2	11	9	10
89	2	0	1	1	4	8	2	0	2	1	2	11	10	11	0	2	11	12	11
90	1	2	2	1	10	11	6	8	0	1	2	4	8	11	2	1	11	5	9
91	0	2	0	1	11	9	6	6	0	1	2	11	11	11	1	2	11	12	10
92	2	2	0	2	9	5	9	5	2	0	2	10	10	11	1	2	11	12	10
93	1	1	1	2	10	5	6	7	1	0	2	9	9	12	1	2	11	12	10
94	2	0	2	2	7	5	5	6	1	0	2	10	11	5	1	0	11	12	11
95	1	0	2	1	10	8	0	7	2	0	0	5	2	11	2	2	10	10	10
96	2	2	2	1	11	5	5	6	0	2	1	9	11	2	0	2	11	8	10
97	1	0	2	2	10	10	1	5	0	2	2	11	11	11	2	2	8	12	10
98	1	1	2	2	11	8	8	0	0	2	2	10	11	11	1	1	8	12	10
99	2	2	2	2	10	10	11	4	2	2	1	9	11	11	1	2	11	12	10
100	2	2	1	0	10	10	9	0	2	1	0	3	0	11	0	0	10	12	10
101	1	2	1	1	10	9	5	7	2	0	2	10	11	0	2	1	11	12	10
102	0	2	0	2	3	0	6	5	2	2	1	11	10	11	1	0	11	12	8
103	1	1	2	2	11	7	1	6	1	1	1	11	0	11	2	1	7	12	10
104	2	1	2	2	11	5	9	6	1	1	0	10	10	11	2	2	7	12	11
105	2	1	2	2	6	8	6	5	2	1	0	11	10	11	1	1	11	10	10
106	0	2	2	2	10	9	5	0	2	2	2	10	5	11	2	2	11	12	11
107	1	0	2	2	0	11	0	0	2	2	1	10	10	11	2	2	11	12	10
108	1	2	2	2	10	8	5	6	1	0	2	8	11	10	1	2	11	12	10
109	0	2	2	1	11	0	10	0	0	2	1	8	10	11	2	0	11	12	10
110	2	1	2	0	9	11	0	6	1	2	2	11	10	6	2	1	11	12	5
111	2	2	0	2	10	10	10	4	2	1	1	8	10	11	2	2	10	12	10
112	1	2	2	2	11	5	4	5	0	1	1	11	3	12	0	1	11	12	11
113	2	1	0	1	11	10	10	7	2	2	1	11	8	11	1	2	11	12	8
114	1	0	2	2	10	9	4	5	2	2	1	10	10	10	2	2	5	12	10
115	2	1	2	1	10	10	1	6	1	2	2	9	11	12	2	2	11	12	11
116	0	2	1	1	10	10	1	6	2	2	2	10	8	0	1	0	11	12	11
117	2	2	0	1	12	11	0	3	2	1	2	10	10	0	2	1	11	12	8
118	2	2	2	2	6	6	6	5	1	2	0	10	8	11	2	1	11	12	10
119	0	1	2	2	10	5	0	0	0	1	1	10	10	11	0	0	11	7	10
120	2	2	1	2	10	9	6	0	2	0	2	10	11	8	1	2	7	12	11
121	1	2	0	2	10	9	5	5	2	2	2	10	10	11	2	1	11	5	10
122	2	1	2	2	11	4	3	6	2	2	2	9	11	11	0	1	11	12	6
123	2	0	2	2	9	5	0	5	2	1	1	10	10	11	2	2	11	11	10
124	2	2	2	2	11	0	5	5	2	1	2	10	0	11	2	1	11	10	10
125	1	0	2	1	6	5	5	7	2	2	0	11	11	11	2	2	11	12	10
126	2	0	2	2	9	8	9	6	2	1	1	11	11	10	2	0	10	12	10
127	2	0	2	2	10	3	6	7	2	1	1	10	11	11	2	1	11	5	10
128	2	0	1	1	11	1	6	6	2	2	1	8	10	11	2	2	11	12	10
129	0	2	2	1	11	9	5	0	2	2	1	8	11	11	2	0	11	12	11
130	1	2	2	1	10	5	8	5	0	1	2	9	10	0	1	2	11	10	4
131	2	2	2	2	11	10	6	3	0	1	2	4	10	11	2	2	11	12	11
132	2	2	1	0	10	10	5	6	2	1	0	10	10	11	1	1	11	12	10
133	0	0	1	1	11	9	4	6	1	2	0	9	11	0	2	2	10	12	11
134	2	2	0	0	10	6	10	8	1	1	1	10	10	11	1	2	11	12	10
135	2	0	2	2	7	10	5	7	2	2	2	11	7	11	2	2	11	12	10
136	2	2	2	2	7	10	3	6	0	0	2	10	11	11	1	1	11	12	10
137	1	2	1	2	10	10	0	0	2	1	2	11	10	11	2	1	11	12	11
138	2	2	2	2	11	9	5	0	2	1	2	10	11	11	2	2	11	5	10
139	1	1	2	2	11	9	9	6	1	0	1	9	11	11	0	2	9	12	11
140	2	0	2	2	10	9	10	6	2	2	1	9	10	11	2	0	11	8	10
141	0	2	1	2	10	4	5	5	2	1	1	10	11	12	1	1	11	12	10
142	2	0	2	2	10	9	5	6	1	0	1	11	10	11	0	0	10	12	9
143	1	2	0	1	9	10	0	4	1	2	1	10	10	12	1	0	11	12	10
144	2	0	0	2	11	8	5	6	1	2	1	2	10	11	0	0	7	12	9
145	2	2	0	0	11	10	5	7	0	2	2	8	8	11	2	2	11	12	11
146	0	2	1	2	11	2	7	6	0	1	0	11	11	12	1	1	11	5	5
147	2	2	2	1	10	2	6	0	2	1	2	11	11	11	2	2	0	12	10
148	0	1	2	2	10	10	0	5	2	2	1	9	11	11	0	1	11	12	10
149	2	2	2	2	10	10	0	7	2	1	2	10	11	12	2	2	11	12	11
150	2	1	0	2	10	9	4	5	2	0	2	10	11	4	2	2	10	12	11
151	2	2	2	2	0	10	6	5	2	2	1	11	10	11	2	2	11	12	10
152	1	2	2	2	11	10	10	6	1	1	1	8	9	11	2	2	11	12	10
153	1	2	2	2	7	7	5	8	2	1	2	10	9	10	0	0	11	12	10
154	2	2	1	2	11	9	10	6	2	1	1	1	11	9	1	2	12	12	11
155	2	1	2	1	0	7	6	7	0	1	1	10	10	11	1	2	2	12	8
156	1	1	2	2	10	9	4	5	2	1	1	9	10	11	0	2	11	12	10
157	1	2	2	1	11	0	5	5	2	0	1	10	10	11	1	2	11	3	10
158	1	0	0	2	11	10	6	7	0	2	0	10	10	12	2	1	10	12	8
159	2	2	2	1	5	10	5	6	1	2	1	9	11	11	2	2	11	5	10
160	1	1	2	1	10	9	6	7	2	1	1	11	11	11	2	2	11	12	10
161	2	2	1	2	9	9	5	6	1	2	2	9	11	11	2	0	11	12	10
162	2	2	2	1	8	0	10	5	2	2	1	10	10	0	0	2	11	11	11
163	2	2	2	1	11	7	5	5	0	1	0	3	10	12	2	2	11	12	11
164	2	0	2	0	4	7	0	5	2	2	0	10	10	11	2	1	11	12	9
165	2	1	2	2	10	10	6	6	2	2	1	10	10	11	0	1	11	12	10
166	0	0	2	1	10	6	9	5	1	2	1	8	11	11	1	1	11	12	10
167	1	2	1	1	10	10	5	1	2	2	2	9	10	11	1	0	11	12	6
168	1	1	2	1	2	9	10	6	1	0	0	10	11	12	2	2	4	11	9
169	2	0	2	1	10	8	6	5	2	2	1	8	11	11	1	2	11	12	11
170	2	2	1	1	10	11	7	6	2	2	1	10	10	11	2	1	11	12	10
171	2	0	0	1	10	9	6	2	2	2	0	10	10	11	2	0	11	12	7
172	1	0	0	2	11	0	9	5	2	1	2	10	6	11	2	1	11	12	10
173	1	1	0	2	2	9	5	4	2	0	1	10	10	11	2	2	11	12	8
174	0	1	2	2	5	0	6	6	2	2	1	9	11	11	2	2	11	12	11
175	2	2	2	2	10	4	10	5	1	2	1	10	11	11	2	2	11	12	11
176	2	0	1	2	10	10	10	6	1	2	2	10	10	12	1	1	11	12	11
177	1	1	2	2	9	7	0	7	1	2	1	10	0	11	2	2	11	12	11
178	0	1	2	2	7	7	5	0	1	1	1	10	10	11	2	2	11	12	10
179	2	1	2	1	10	6	0	7	1	1	2	8	11	11	0	2	11	9	11
180	1	1	2	2	2	0	5	0	1	2	2	11	11	11	0	2	4	5	10
181	1	2	2	1	10	7	4	1	0	0	2	11	11	4	2	2	11	12	11
182	1	2	0	2	10	2	6	6	1	2	2	10	1	11	1	2	10	12	8
183	1	1	2	0	5	9	5	6	2	1	1	10	3	11	2	0	10	12	11
184	1	2	0	2	10	0	5	6	0	2	2	10	11	11	2	2	11	9	10
185	1	1	1	2	10	10	11	5	1	2	2	10	10	11	2	1	11	12	9
186	1	1	2	2	10	10	6	6	2	2	1	8	11	11	2	2	11	12	10
187	2	1	0	1	7	9	6	0	1	2	2	10	11	11	0	1	11	11	10
188	1	2	2	1	11	6	0	7	2	0	0	10	10	11	2	2	11	12	8
189	2	2	1	2	8	7	0	6	1	2	1	10	10	11	0	1	11	12	11
190	2	2	2	2	10	10	6	0	2	2	2	10	10	11	2	0	11	12	10
191	1	0	0	0	11	8	3	9	2	2	0	11	9	9	2	2	11	9	7
192	1	1	1	2	9	10	6	5	2	0	2	10	11	11	1	2	11	12	10
193	2	1	2	1	11	4	5	7	2	2	1	10	11	8	0	1	11	12	10
194	2	2	1	1	10	2	5	6	2	2	1	8	0	11	2	2	11	12	11
195	2	1	2	2	9	8	6	6	2	2	2	10	11	11	2	2	11	12	11
196	2	1	1	1	11	8	6	6	2	1	2	10	11	11	1	0	11	12	10
197	1	2	2	2	10	10	8	7	2	2	2	10	11	12	2	2	11	12	5
198	1	2	1	0	0	7	6	5	1	1	0	9	11	0	2	0	11	12	10
199	1	1	1	2	11	9	5	2	1	2	0	10	10	11	2	0	11	12	10
200	2	2	1	0	10	10	5	2	2	2	0	10	10	12	0	1	11	12	11
201	2	2	2	1	11	11	11	5	1	2	2	10	10	11	2	2	12	12	3
202	0	2	2	1	11	10	0	0	1	1	0	11	0	11	2	2	11	9	8
203	1	0	0	1	11	0	5	0	2	2	2	10	10	11	1	1	11	10	8
204	0	1	2	2	6	9	5	7	2	2	1	10	11	11	0	0	11	12	10
205	1	1	2	2	11	10	10	6	0	1	2	10	11	12	0	2	11	12	10
206	2	0	0	1	10	9	6	0	2	1	0	4	7	3	1	2	11	12	10
207	0	2	2	1	11	11	5	8	2	2	1	11	10	11	2	1	11	12	8
208	1	2	1	2	9	6	10	6	2	2	1	9	11	11	2	1	11	12	11
209	1	1	2	2	2	7	3	7	2	2	1	10	12	0	1	2	11	12	10
210	2	1	2	1	11	6	5	5	2	2	1	11	11	11	2	0	9	12	10
211	0	2	0	1	10	5	7	6	2	2	2	9	11	6	0	2	11	12	11
212	2	2	2	0	8	7	10	5	2	2	2	10	11	3	2	2	11	12	10
213	2	1	1	2	6	5	6	5	1	0	2	0	10	11	0	2	11	12	10
214	0	2	2	1	8	10	6	7	2	1	1	10	10	6	1	1	11	12	11
215	2	0	0	2	4	9	0	6	2	1	2	11	2	12	2	1	11	12	9
216	0	2	1	2	11	10	10	6	2	2	1	10	10	11	2	1	11	12	8
217	1	2	0	0	9	8	6	5	1	2	1	10	11	6	2	0	11	12	10
218	2	2	2	2	10	9	6	7	2	2	2	10	11	12	2	1	11	12	11
219	0	1	1	2	6	8	7	6	0	2	2	9	11	11	2	1	11	12	11
220	0	1	2	2	11	8	6	7	2	2	2	9	11	11	2	2	11	12	10
221	2	2	1	2	8	5	10	6	2	2	2	9	10	11	2	2	11	12	10
222	2	2	1	0	10	0	6	5	1	2	2	10	10	0	2	1	11	12	10
223	0	0	2	1	11	1	7	6	2	2	2	9	10	11	2	1	11	12	11
224	2	1	2	1	6	10	7	6	2	2	2	10	0	8	2	1	11	9	10
225	1	2	0	2	8	9	5	6	2	0	0	9	0	7	1	1	12	12	10
226	1	1	2	2	10	11	6	5	0	2	1	10	10	11	2	2	11	12	11
227	2	1	1	2	0	10	7	10	2	2	2	11	11	11	0	1	10	12	11
228	2	0	0	2	10	6	5	6	1	2	0	10	11	11	0	2	11	12	10
229	1	2	2	2	10	11	6	2	2	2	1	1	10	11	0	2	11	12	10
230	2	2	1	1	10	5	6	6	0	2	2	10	11	11	2	1	11	7	11
231	0	2	1	0	11	10	6	3	2	2	2	11	11	8	1	1	11	12	9
232	0	2	0	2	11	8	10	6	2	0	1	10	10	11	2	1	11	12	10
233	0	0	2	2	10	11	5	7	1	2	1	11	11	11	2	2	11	12	10
234	2	0	1	1	10	5	0	6	2	2	1	11	11	11	1	2	11	12	11
235	0	2	2	1	5	11	6	6	2	1	2	10	10	11	2	0	11	12	11
236	2	1	2	2	11	8	10	1	0	1	2	10	11	11	0	1	11	12	11
237	2	2	1	1	10	2	10	5	2	2	2	10	2	0	1	2	11	12	10
238	0	2	2	1	10	10	0	7	1	1	2	10	10	5	2	2	11	10	10
239	0	1	0	0	11	10	5	5	0	2	2	10	10	8	2	2	11	12	10
240	0	1	0	2	10	10	7	6	1	1	1	10	10	12	1	1	11	12	5
241	2	1	2	0	10	1	6	6	1	2	1	9	9	11	2	1	12	12	11
242	2	1	2	2	9	6	6	5	1	2	1	10	10	11	1	0	11	12	6
243	2	2	2	0	10	7	0	6	0	1	0	9	0	11	1	2	7	12	11
244	0	1	2	1	4	10	6	7	0	1	1	10	10	11	0	1	11	12	10
245	2	2	0	2	10	9	5	7	1	2	1	11	11	11	2	2	12	12	10
246	2	2	0	2	10	7	0	5	1	0	0	10	10	11	1	0	11	12	11
247	2	1	0	2	6	11	5	5	1	1	2	11	11	11	1	2	11	8	8
248	2	2	1	2	10	11	5	8	1	2	2	9	11	11	0	1	11	12	10
249	2	2	1	1	11	10	11	6	2	2	2	11	2	3	1	2	11	12	11
250	1	2	2	2	10	8	6	6	1	1	2	4	10	11	2	0	11	12	10
251	1	2	2	1	10	6	6	4	2	2	1	9	10	0	2	1	4	12	10
252	2	1	1	1	10	8	6	6	0	0	1	10	0	11	1	0	11	9	11
