# Supplementary material for: Adherence and sustainability of interventions informing optimal control against the COVID-19 pandemic
Source: Commun Med (Lond). 2021 Dec 6;1:57. doi: 10.1038/s43856-021-00057-5 (PMC9053235; doi:10.1038/s43856-021-00057-5)
Supplement: Supplementary file 6 — Supplementary Data 4 [file 43856_2021_57_MOESM6_ESM.xlsx]

## Sheet: Sheet1
Adherence:	LD type:	Duration:	distress index
Full	Strict	2	2.50
		4	5.00
		6	7.50
		8	10.00
	Moderate	2	1.55
		4	3.09
		6	4.64
		8	6.19
Limited-loss	Moderate	4	2.79
		6	4.04
		8	5.29
Continuous-loss	Strict	4	4.51
		6	6.14
		8	7.45
	Moderate	6	3.80
		8	4.61
	Curfew		3.67
See excel file for figure 3 for values of the epidemic/helthcare outcomes.
