# Supplementary material for: Adherence and sustainability of interventions informing optimal control against the COVID-19 pandemic
Source: Commun Med (Lond). 2021 Dec 6;1:57. doi: 10.1038/s43856-021-00057-5 (PMC9053235; doi:10.1038/s43856-021-00057-5)
Supplement: Supplementary file 7 — Supplementary Data 5 [file 43856_2021_57_MOESM7_ESM.xlsx]

## Sheet: 5a
Weekly hospital admissions, end June	Moderate lockdown
		Seasonal reduction in transmission (%)
		none	-5	-10	-20	-30
Vaccine doses per day (from April)	200k	1402	980	666	278	101
	300k	703	488	328	138	52
	400k	396	279	184	76	29
	600k	249	169	115	46	17
	800k	190	128	90	36	14

## Sheet: 5b
Weekly hospital admissions, end June	Moderate lockdown w/ limited loss of adherence
		Seasonal reduction in transmission (%)
		none	-5	-10	-20	-30
Vaccine doses per day (from April)	200k	1637	1205	857	386	147
	300k	848	628	445	197	76
	400k	492	359	254	112	44
	600k	332	236	158	68	26
	800k	252	178	122	53	21

## Sheet: 5c
Weekly hospital admissions, end June	Moderate lockdown w/ continuous loss of adherence
		Seasonal reduction in transmission (%)
		none	-5	-10	-20	-30
Vaccine doses per day (from April)	200k	1709	1392	1070	550	229
	300k	948	764	576	288	122
	400k	576	451	339	168	69
	600k	412	310	226	105	41
	800k	329	245	176	81	34

## Sheet: 5d
Cumulative hospital admissions	Moderate lockdown
		Seasonal reduction in transmission (%)
		none	-5	-10	-20	-30
Vaccine doses per day (from April)	200k	42405	38397	36284	31706	29774
	300k	38045	34953	33120	29798	28826
	400k	34090	34082	31470	29302	27769
	600k	31214	30176	29721	27816	26838
	800k	29069	28833	28881	27675	26374

## Sheet: 5e
Cumulative hospital admissions	Moderate lockdown w/ limited loss of ahderence
		Seasonal reduction in transmission (%)
		none	-5	-10	-20	-30
Vaccine doses per day (from April)	200k	55463	50048	46440	40656	34901
	300k	49354	45238	42586	36900	33392
	400k	43570	42381	38904	35536	33288
	600k	40410	36890	35570	33538	31239
	800k	36043	34972	33250	30956	29078

## Sheet: 5f
Cumulative hospital admissions	Moderate lockdown w/ continuous loss of ahderence
		Seasonal reduction in transmission (%)
		none	-5	-10	-20	-30
Vaccine doses per day (from April)	200k	70678	63676	58490	47186	41126
	300k	63499	56094	52158	43740	39116
	400k	54776	51722	47666	42030	36646
	600k	46770	44065	42080	36833	33142
	800k	41486	40115	37489	34568	32443

## Sheet: 5g
						July 2020 w/ schools in session						ref to data:
			curfew			prompt exit			progressive exit			https://www.data.gouv.fr/fr/datasets/donnees-hospitalieres-relatives-a-lepidemie-de-covid-19/ (2021)
year	week	data	95% CI lower	median	95% CI upper	95% CI lower	median	95% CI upper	95% CI lower	median	95% CI upper
2020	53	1101	799	1120	1324	798	1096	1295	798	1113	1291
2021	1	1188	879	1180	1361	850	1164	1333	875	1170	1331
2021	2	1367	1096	1418	1581	1068	1415	1604	1113	1415	1580
2021	3	1594	1197	1525	1685	1202	1519	1667	1244	1521	1673
2021	4	1620	1285	1541	1682	1282	1542	1711	1307	1543	1709
2021	5	1810	1390	1592	1775	1348	1609	1775	1409	1599	1757
2021	6	1660	1354	1575	1778	1395	1598	1754	1375	1606	1793
2021	7	1854	1528	1810	2037	1582	1829	2046	1544	1825	2053
2021	8	2017	1650	2061	2376	1675	2077	2344	1659	2063	2326
2021	9	2285	1707	2249	2610	1751	2279	2606	1729	2271	2603
2021	10	2402	1792	2511	2914	1853	2548	2975	1876	2512	2932
2021	11	3027	2002	2908	3518	2104	2949	3492	2113	2932	3533
2021	12	3359	2324	3492	4326	2440	3585	4293	2419	3529	4361
2021	13	3495	2392	3710	4796	2503	3820	4718	2498	3774	4756
2021	14	3423	2400	3764	4963	2465	3843	4882	2475	3776	4960
2021	15	3231	2445	3948	5414	2579	4089	5213	2560	3987	5405
2021	16	2935	2202	3632	5051	2417	3750	4964	2350	3671	5106
2021	17		1895	3005	4228	1897	3099	4178	1939	3022	4213
2021	18		1565	2465	3449	1587	2559	3428	1567	2504	3443
2021	19		1344	2188	3079	1734	2745	3679	1451	2164	3078
2021	20		1287	1998	2826	2460	3674	4932	1312	2003	2740
2021	21		1115	1711	2353	3081	4477	5926	1346	2035	2756
2021	22		902	1367	1847	3659	5059	6496	1663	2382	3191
2021	23		703	1030	1419	3973	5193	6318	1871	2597	3440
2021	24		516	739	1000	3976	4820	5650	2004	2683	3451
2021	25		364	506	668	3614	4075	4542	2011	2565	3172
2021	26		240	333	431	2951	3152	3387	1892	2292	2676
2021	27		149	208	273	2044	2271	2473	1670	1910	2168
2021	28		95	130	172	1356	1585	1829	1434	1589	1729
2021	29		63	83	109	902	1096	1380	1170	1311	1443
2021	30		39	54	69	585	761	1034	938	1070	1203
2021	31		24	35	48	379	527	784	744	875	1044
2021	32		13	23	33	238	352	558	552	689	895
2021	33		8	15	23	157	238	412	413	547	744
2021	34		4	10	18	96	156	289	313	430	606
2021	35		2	6	12	65	106	212	223	332	496
2021	36		1	4	10	37	70	157	164	254	416
2021	37		0	3	7	23	47	10	116	192	324

## Sheet: 5h
						40% physical distancing						ref to data:
			curfew			prompt exit			progressive exit			https://www.data.gouv.fr/fr/datasets/donnees-hospitalieres-relatives-a-lepidemie-de-covid-19/ (2021)
year	week	data	95% CI lower	median	95% CI upper	95% CI lower	median	95% CI upper	95% CI lower	median	95% CI upper
2020	53	1101	799	1120	1324	827	1115	1297	773	1105	1295
2021	1	1188	879	1180	1361	884	1177	1348	848	1165	1322
2021	2	1367	1096	1418	1581	1107	1414	1576	1073	1407	1588
2021	3	1594	1197	1525	1685	1216	1510	1677	1180	1510	1673
2021	4	1620	1285	1541	1682	1305	1542	1707	1246	1540	1706
2021	5	1810	1390	1592	1775	1371	1594	1768	1356	1594	1763
2021	6	1660	1354	1575	1778	1350	1593	1800	1298	1577	1768
2021	7	1854	1528	1810	2037	1486	1819	2062	1476	1829	2032
2021	8	2017	1650	2061	2376	1595	2058	2335	1634	2063	2292
2021	9	2285	1707	2249	2610	1726	2271	2596	1693	2276	2546
2021	10	2402	1792	2511	2914	1773	2534	2934	1760	2501	2909
2021	11	3027	2002	2908	3518	2055	2945	3487	2000	2921	3466
2021	12	3359	2324	3492	4326	2326	3531	4312	2358	3522	4284
2021	13	3495	2392	3710	4796	2404	3787	4663	2483	3795	4760
2021	14	3423	2400	3764	4963	2358	3831	4892	2403	3821	4976
2021	15	3231	2445	3948	5414	2464	4066	5216	2452	4040	5432
2021	16	2935	2202	3632	5051	2197	3750	4918	2196	3730	5085
2021	17		1895	3005	4228	1854	3070	4025	1836	3070	4262
2021	18		1565	2465	3449	1527	2515	3334	1541	2517	3488
2021	19		1344	2188	3079	1531	2562	3340	1380	2226	3061
2021	20		1287	1998	2826	1959	3116	4041	1296	2045	2804
2021	21		1115	1711	2353	2280	3456	4479	1271	1973	2674
2021	22		902	1367	1847	2417	3569	4554	1372	2067	2779
2021	23		703	1030	1419	2454	3421	4234	1406	2040	2705
2021	24		516	739	1000	2333	3050	3702	1441	1930	2551
2021	25		364	506	668	2114	2532	2925	1276	1700	2183
2021	26		240	333	431	1712	1964	2199	1155	1429	1803
2021	27		149	208	273	1312	1431	1548	945	1151	1376
2021	28		95	130	172	927	1036	1140	810	919	1054
2021	29		63	83	109	659	759	873	661	748	853
2021	30		39	54	69	447	554	704	544	616	704
2021	31		24	35	48	319	406	562	436	503	585
2021	32		13	23	33	215	293	425	337	405	502
2021	33		8	15	23	148	210	329	262	325	419
2021	34		4	10	18	98	154	270	204	262	350
2021	35		2	6	12	67	110	208	151	204	312
2021	36		1	4	10	45	76	154	111	162	260
2021	37		0	3	7	30	56	122	84	128	215

## Sheet: 5i
						15% physical distancing						ref to data:
			curfew			prompt exit			progressive exit			https://www.data.gouv.fr/fr/datasets/donnees-hospitalieres-relatives-a-lepidemie-de-covid-19/ (2021)
year	week	data	95% CI lower	median	95% CI upper	95% CI lower	median	95% CI upper	95% CI lower	median	95% CI upper
2020	53	1101	799	1120	1324	799	1120	1307	806	1115	1315
2021	1	1188	879	1180	1361	844	1173	1345	871	1175	1376
2021	2	1367	1096	1418	1581	1073	1417	1573	1083	1419	1586
2021	3	1594	1197	1525	1685	1174	1523	1671	1249	1521	1699
2021	4	1620	1285	1541	1682	1284	1534	1702	1283	1546	1705
2021	5	1810	1390	1592	1775	1363	1596	1764	1385	1606	1767
2021	6	1660	1354	1575	1778	1393	1597	1769	1381	1597	1741
2021	7	1854	1528	1810	2037	1556	1830	2083	1547	1832	2052
2021	8	2017	1650	2061	2376	1673	2057	2350	1650	2070	2335
2021	9	2285	1707	2249	2610	1776	2263	2683	1770	2261	2584
2021	10	2402	1792	2511	2914	1870	2516	2990	1873	2515	2948
2021	11	3027	2002	2908	3518	2104	2935	3580	2118	2911	3532
2021	12	3359	2324	3492	4326	2481	3534	4482	2465	3502	4347
2021	13	3495	2392	3710	4796	2593	3738	4909	2464	3754	4793
2021	14	3423	2400	3764	4963	2582	3796	5125	2511	3774	4943
2021	15	3231	2445	3948	5414	2595	3993	5542	2604	3990	5361
2021	16	2935	2202	3632	5051	2472	3696	5115	2362	3681	5057
2021	17		1895	3005	4228	2010	3056	4303	1943	3050	4180
2021	18		1565	2465	3449	1643	2492	3540	1599	2490	3410
2021	19		1344	2188	3079	1530	2308	3303	1407	2199	3048
2021	20		1287	1998	2826	1620	2381	3325	1305	2000	2817
2021	21		1115	1711	2353	1542	2260	3158	1190	1789	2464
2021	22		902	1367	1847	1440	2021	2715	1128	1603	2151
2021	23		703	1030	1419	1240	1689	2290	959	1353	1762
2021	24		516	739	1000	1032	1342	1769	781	1084	1415
2021	25		364	506	668	793	1001	1284	647	822	1048
2021	26		240	333	431	579	716	879	477	601	738
2021	27		149	208	273	413	488	590	335	421	514
2021	28		95	130	172	280	338	404	241	294	354
2021	29		63	83	109	200	237	281	170	211	258
2021	30		39	54	69	138	166	199	121	152	183
2021	31		24	35	48	95	120	147	89	111	138
2021	32		13	23	33	63	85	112	65	82	102
2021	33		8	15	23	45	63	81	43	61	80
2021	34		4	10	18	28	43	63	30	46	61
2021	35		2	6	12	19	32	49	22	34	47
2021	36		1	4	10	13	23	38	15	25	37
2021	37		0	3	7	9	16	27	9	19	28
